# Supplementary material for: Screening the Medicines for Malaria Venture Pathogen Box across Multiple Pathogens Reclassifies Starting Points for Open-Source Drug Discovery
Source: Antimicrob Agents Chemother. 2017 Aug 24;61(9):e00379-17. doi: 10.1128/AAC.00379-17 (PMC5571359; doi:10.1128/AAC.00379-17)
Supplement: Supplemental material [file AAC.00379-17_zac009176504sd1.xlsx]

## Sheet: Heatmap
																	ChEMBL Data
Rack	Position	SMILES	Molecular Formula	Total Molecular Weight	Molecular Weight Parent Molecule	Salt Name	Salt Coefficient	cLogP	commercial supplier	ChEMBL ID	Trivial name	Compound ID	Literature reference #	Disease Set	Pf 3D7 Discovery Biology IC50 µM	Pf 3D7 Pbox IC50 µM	TCMDC (ref 93) EX50 µM	NITD (ref 94) EC50 µM	St JUDE (ref 95) EC50 µM	CROWTHER ref 101) Kinase CDPK1 IC50 µM	Pf Stage IV GAMS Discovery Biology IC50 µM	PF stage V GAMS PBox IC50 µM	LIVER STAGE Pbox IC50 µM	T cruzi Discovery Biology IC50 µM	T. cruzi Pbox IC50 µM	T b.brucei Discovery Biology IC50 µM	T.b. brucei Pbox IC50 µM	T .b. rohdensie Pbox IC50 µM	L, donovani Discovery Biology IC50 µM	L. major Pbox IC50 µM	L. infanium (macrophages) Pbox IC50 µM	L. donovani (axenic) PBox IC50 μMc	L. donovani (macrophages) Pbox IC50 μMc	Toxicity on infected PMM Pbox IC50 μMc	HEK % Inhibition 20uM/IC50 Discovery Biology	HEK % Discovery Biology IC50 uM	HepG2 PBox CC50 µM	HepG2 PBox CC20 μMc
PathogenBox_PlateB	B02	Cc1nc2ccccn2c1C(=O)NCc3ccc(Cl)cc3	C16H14N3OCl	299.761	299.761			2.5169	Yes	CHEMBL2097970	TCMDC-142359	MMV012074	1	TUBERCULOSIS																							> 100
PathogenBox_PlateE	G04	C1CCC(CC1)Nc2cc(nc(n2)c3ccccn3)C4CC4	C18H22N4	294.402	294.402			3.5484	Yes	CHEMBL530275	TCMDC-125825	MMV021013	1	TUBERCULOSIS	0.46		0.729				0.19			1.67		3.51			1.48*						83
PathogenBox_PlateC	G04	Cc1cc(NCCc2ccccc2)nc(NC(=N)Nc3ccc(Cl)cc3)n1	C20H21N6Cl	425.9	380.883	Formate	1	4.0588	no	CHEMBL531893	TCMDC-131843	MMV021660	1,37,39	TUBERCULOSIS	0.16		0.232																		100		6.46
PathogenBox_PlateC	F04	C(Nc1cccnc1)c2ccc(s2)c3cc4ccncc4cc3OC5CCNCC5	C24H24N4OS	453.007	416.547	Hydrochloride	1	3.8604	yes	CHEMBL535116	TCMDC-134161	MMV023969	1,	TUBERCULOSIS	0.59		0.981																		86		8.02
PathogenBox_PlateC	H07	Cc1ccc2[nH]c(C3CCCNC3)c(c4ccncc4)c2c1	C19H21N3	364.318	291.398	Hydrochloride	2	3.5845	Yes	CHEMBL580032	TCMDC-134505	MMV024311	1	TUBERCULOSIS	0.75		1.23									5.1545									IA		12.71
PathogenBox_PlateE	B09	COc1cc(nc2ccc(C)c(N)c12)C(F)(F)F	C12H11N2OF3	256.227	256.227			2.4745	Yes	CHEMBL2097871	TCMDC-142715	MMV047015	1	TUBERCULOSIS																							> 100
PathogenBox_PlateA	C07	NC(=O)COc1ccc(cc1)c2ccc(cc2)C#N	C15H12N2O2	252.273	252.273			1.8166	Yes	CHEMBL3637852		MMV053220	1,7	TUBERCULOSIS																							> 100
PathogenBox_PlateC	B07	CC(=O)N1CCc2cc3nc(C)cc(C)c3cc12	C15H16N2O	240.306	240.306			2.8079	Yes	CHEMBL1413829		MMV054312	1,11	TUBERCULOSIS
PathogenBox_PlateA	G06	Cc1nn(Cc2ccccc2)c(Cl)c1C(=O)NC3CCCCCC3	C19H24N3OCl	345.874	345.874			3.5172	Yes	CHEMBL2098411	TCMDC-142709	MMV063404	1	TUBERCULOSIS																							> 100
PathogenBox_PlateB	G02	FC(F)(F)c1nnc2ccc(Cl)nn12	C6H2N4ClF3	222.557	222.557			0.6132	no	CHEMBL1484078		MMV069458	1	TUBERCULOSIS																							> 100
PathogenBox_PlateA	E07	CCOC(=O)NC(=O)c1ccsc1NC(=O)c2nc3ccccc3s2	C16H13N3O4S2	375.425	375.425			2.8933	Yes	CHEMBL3262462		MMV090930	16,17	TUBERCULOSIS																							47.01
PathogenBox_PlateA	B10	FC(F)(F)c1cccc(c1)C(=O)Nc2oc(nn2)c3ccc(Cl)cc3	C16H9N3O2ClF3	367.714	367.714			4.456	Yes	CHEMBL1630683	TCMDC-142743	MMV102872	1,6	TUBERCULOSIS																							9.01
PathogenBox_PlateE	G02	CCC(C)NC(=O)c1ccc(NC(=O)C2(CCCC2)c3ccccc3)cc1	C23H28N2O2	364.489	364.489			4.2713	Yes	CHEMBL3637856		MMV146306		TUBERCULOSIS																							> 100
PathogenBox_PlateE	E11	CCOC(=O)c1c(C)c(sc1NC(=O)c2c(F)c(F)c(F)c(F)c2F)C(=O)N	C16H11N2O4F5S	422.328	422.328			3.1178	Yes	CHEMBL3637845		MMV153413		TUBERCULOSIS							1.06					2.99									IA		4.15
PathogenBox_PlateE	F10	CC(C)CNS(=O)(=O)c1ccc(CCC(=O)Nc2ccc(Cl)cc2C)cc1	C20H25N2O3ClS	408.948	408.948			4.4139	Yes	CHEMBL3637843		MMV161996		TUBERCULOSIS																							> 100
PathogenBox_PlateE	D03	COc1ccc(cc1)C2(CCCC2)C(=O)Nc3ccc(Br)cc3	C19H20NO2Br	374.283	374.283			4.2677	Yes	CHEMBL3637858		MMV200748	11	TUBERCULOSIS																							> 100
PathogenBox_PlateA	H07	COc1ccc(OC(C)C(=O)Nc2ccc(Cl)cc2C)cc1	C17H18NO3Cl	319.788	319.788			3.6212	Yes	CHEMBL3637844		MMV202458	22	TUBERCULOSIS																							> 100
PathogenBox_PlateE	F07	COc1cccc(NC(=O)c2c3CCCc3sc2NC(=O)c4cccnc4)c1	C21H19N3O3S	393.465	393.465			3.7547	Yes	CHEMBL3637868		MMV228911		TUBERCULOSIS
PathogenBox_PlateE	F08	COc1cccc(c1)n2nnnc2S(=O)(=O)C	C9H10N4O3S	254.268	254.268			-0.2677	Yes	CHEMBL1367316		MMV272144	11	TUBERCULOSIS							1.92					4.12									100		1.65
PathogenBox_PlateE	H08	Cc1cc(O)nc(n1)n2nc(C)cc2C	C10H12N4O	204.233	204.233			1.1019	no	CHEMBL1348232		MMV393995	11, 46	TUBERCULOSIS																							60.7
PathogenBox_PlateA	H09	COC(=O)c1c2CCCCCc2sc1NC(=O)c3c(F)c(F)c(F)c(F)c3F	C18H14NO3F5S	419.368	419.368			4.7791	Yes	CHEMBL2098043	TCMDC-142439	MMV461553	1,23	TUBERCULOSIS																							7.49
PathogenBox_PlateE	H11	CC(C)(C)c1cnc(NC(=O)c2ccccc2O)s1	C14H16N2O2S	276.358	276.358			3.7508	Yes	CHEMBL3637867		MMV495543		TUBERCULOSIS												5.45									IA		47.64
PathogenBox_PlateA	E04	CS(=O)(=O)CC1=Nc2ccccc2OC1=O	C10H9NO4S	239.249	239.249			-0.3113	Yes	CHEMBL1440025		MMV553002	11	TUBERCULOSIS
PathogenBox_PlateE	C11	CCC(Sc1oc2ccccc2n1)C(=O)Nc3nnc(C)s3	C14H14N4O2S2	334.42	334.42			3.3215	Yes	CHEMBL1411432		MMV611037	11	TUBERCULOSIS																							> 100
PathogenBox_PlateA	D04	Brc1cncc(c1)c2cc(NCCCn3ccnc3)nc(n2)c4ccccc4	C21H19N6Br	435.334	435.334			3.3044	Yes	CHEMBL204432	TCMDC-142702	MMV661713	1,10	TUBERCULOSIS	1.49																				IA
PathogenBox_PlateA	F08	Brc1c(nc2ncccn12)c3ccc4OCOc4c3	C13H8N3O2Br	318.126	318.126			2.5447	Yes	CHEMBL1489521		MMV676377	1	TUBERCULOSIS																							> 100
PathogenBox_PlateA	C11	COc1cccc(OCC(=O)c2ccc(Br)cc2)c1	C15H13O3Br	321.166	321.166			3.2047	Yes	CHEMBL3637853		MMV676379	9	TUBERCULOSIS																							> 100
PathogenBox_PlateA	D09	CCC(Sc1oc2ccccc2n1)C(=O)Nc3nccs3	C14H13N3O2S2	319.402	319.402			3.7599	Yes	CHEMBL2098121	TCMDC-142493	MMV676383	1	TUBERCULOSIS	4.43						1.37														88		12.99
PathogenBox_PlateE	D11	Fc1ccccc1c2oc(NCCc3ccccc3)c(n2)C#N	C18H14N3OF	307.322	307.322			3.712	Yes	CHEMBL1305734		MMV676384	1,11	TUBERCULOSIS																							> 100
PathogenBox_PlateB	E02	Cc1cccc(Cn2ccc(NC(=O)c3ccc4OCOc4c3)n2)c1	C19H17N3O3	335.357	335.357			3.0336	Yes	CHEMBL1400870		MMV676386	1	TUBERCULOSIS																							> 100
PathogenBox_PlateA	F04	COc1cccc(c1)n2nnnc2S(=O)(=O)Cc3ccccc3	C15H14N4O3S	330.362	330.362			1.2165	Yes	CHEMBL3637869		MMV676388	18	TUBERCULOSIS	4.93						2.99														IA
PathogenBox_PlateA	B07	O=C(N1CCN(Cc2ccc3OCOc3c2)CC1)c4[nH]nc5CCCCc45	C20H24N4O3	368.43	368.43			2.1312	Yes	CHEMBL2098352	SB-712970	MMV676389	1	TUBERCULOSIS																							> 100
PathogenBox_PlateA	C10	OC1=C(C(=O)Nc2cccnc2)C(=O)N3CCc4cccc1c34	C17H13N3O3	307.303	307.303			0.9946	Yes	CHEMBL1498987		MMV676395	8	TUBERCULOSIS																							> 100
PathogenBox_PlateA	B09	C(Nc1nc(nc2ccccc12)N3CCCCC3)c4occc4	C18H20N4O	308.378	308.378			3.221	Yes	CHEMBL1622353		MMV676401	5	TUBERCULOSIS																							18.59
PathogenBox_PlateA	F09	CC(C)n1ncc2c(cc(nc12)c3ccccc3)C(=O)NCC(N4CCOCC4)c5cccs5	C26H29N5O2S	475.606	475.606			3.0871	Yes	CHEMBL2098395	TCMDC-142687	MMV676406	1	TUBERCULOSIS																							57.95
PathogenBox_PlateA	D11	Fc1cccc(OCC(=O)Nc2nc(cs2)c3ccccn3)c1	C16H12N3O2FS	329.349	329.349			2.9484	Yes	CHEMBL1879649		MMV676409	1	TUBERCULOSIS																							61.44
PathogenBox_PlateD	G11	CC(Oc1ccccc1)C(=O)Nc2nc(cs2)c3ccccn3	C17H15N3O2S	325.385	325.385			3.2069	Yes	CHEMBL1397830		MMV676411	1	TUBERCULOSIS	5						1.92					3.22									81		29.29
PathogenBox_PlateA	A11	Clc1ccc(cc1)S(=O)(=O)c2oc(nc2C#N)c3ccccc3	C16H9N2O3ClS	344.772	344.772			3.1732	Yes	CHEMBL2098484	TCMDC-142983	MMV676412	1	TUBERCULOSIS																							2.16
PathogenBox_PlateA	E08	Cc1ccc(NC(=O)CC2COc3ccccc3O2)cc1Cl	C17H16NO3Cl	317.767	317.767			3.7535	Yes	CHEMBL3637854		MMV676431		TUBERCULOSIS																							66.7
PathogenBox_PlateA	C09	Cc1ccc2nc(Cl)c(CNCc3cccs3)cc2c1	C16H15N2ClS	302.822	302.822			3.664	Yes	CHEMBL2098265	TCMDC-142889	MMV676439	1	TUBERCULOSIS																							> 100
PathogenBox_PlateA	D10	O=C(NC1CCCCC1)N2CCN(Cc3ccc4OCOc4c3)CC2	C19H27N3O3	345.436	345.436			2.8137	Yes	CHEMBL3637855		MMV676444		TUBERCULOSIS																							> 100
PathogenBox_PlateA	E10	CCCn1c(CNc2ccccc2O)nc3ccccc13	C17H19N3O	281.352	281.352			2.7113	Yes	CHEMBL1555494		MMV676445	11	TUBERCULOSIS																							84.11
PathogenBox_PlateA	A10	CCc1nc2ccccc2n1CC(O)COc3cc(C)ccc3Cl	C19H21N2O2Cl	344.835	344.835			3.6982	Yes	CHEMBL2098478	TCMDC-142980	MMV676449	1	TUBERCULOSIS																							43.2
PathogenBox_PlateA	F10	CCOC(=O)c1cc(on1)c2csc(Nc3c(C)cc(C)cc3C)n2	C18H19N3O3S	357.427	357.427			4.4718	Yes	CHEMBL1353054		MMV676461	1	TUBERCULOSIS																							24.35
PathogenBox_PlateE	A03	NC(CC(=O)c1ccc(Cl)cc1Cl)C(Cl)(Cl)Cl	C10H8NOCl5	335.442	335.442			3.6765	Yes	CHEMBL3637846		MMV676468		TUBERCULOSIS																					IA		37.9
PathogenBox_PlateE	B03	CCOc1ccc(OCC(=O)Nc2cc(C)cc(C)c2)cc1	C18H21NO3	299.364	299.364			3.4061	Yes	CHEMBL3637857		MMV676470		TUBERCULOSIS																							> 100
PathogenBox_PlateE	C03	COc1cccc(OC)c1C(=O)Nc2ccc(Cl)c(c2)c3nc4ccccc4s3	C22H17N2O3ClS	424.9	424.9			5.1053	Yes	CHEMBL3637859		MMV676472	44	TUBERCULOSIS																							> 100
PathogenBox_PlateA	H08	COc1ccccc1OCCCCn2c(nc3ccccc23)C4CC4	C21H24N2O2	336.427	336.427			4.5058	Yes	CHEMBL2098336	TCMDC-142556	MMV676474	1	TUBERCULOSIS																					IA		99.97
PathogenBox_PlateA	F07	CC1=C(CCC(=O)O)C(=O)Oc2c(C)c(OCc3cc(C)cc(C)c3)ccc12	C23H24O5	380.434	380.434			4.0281	Yes	CHEMBL3637860		MMV676476	1	TUBERCULOSIS																							> 100
PathogenBox_PlateA	B11	CCC1=C(C)N=C(NC1=O)n2nc(C)cc2NC(=O)c3ccccc3SC	C19H21N5O2S	383.467	383.467			3.2764	Yes	CHEMBL2098184	TCMDC-142391	MMV676477	1,7	TUBERCULOSIS																							1.34
PathogenBox_PlateC	F09	O=C(C1CCN(CC1)c2nnc(s2)n3cccc3)N4CCC(Cc5ccccc5)CC4	C24H29N5OS	435.585	435.585			4.4242	Yes	CHEMBL2097992	TCMDC-142629	MMV676478	36	TUBERCULOSIS																							> 100
PathogenBox_PlateA	A09	Clc1ccc(s1)C(=O)Nc2oc(nn2)c3ccc(Cl)s3	C11H5N3O2Cl2S2	346.212	346.212			4.5132	Yes	CHEMBL2098280	TCMDC-142904	MMV676501	1	TUBERCULOSIS																							50.12
PathogenBox_PlateA	F11	Cc1ccc2oc(nc2c1)c3cc(NC(=O)Cc4ccccc4)ccc3Cl	C22H17N2O2Cl	376.836	376.836			5.4099	Yes	CHEMBL1607467		MMV676509	19	TUBERCULOSIS																							83.58
PathogenBox_PlateA	H11	O=C(Nc1nc(cs1)c2ccccn2)c3cncn3c4ccccc4	C18H13N5OS	347.394	347.394			2.9493	Yes	CHEMBL2098293	TCMDC-142919	MMV676512	1	TUBERCULOSIS										4.12		2.87										2.83	3.78
PathogenBox_PlateA	H10	O=C(N1CCN(Cc2ccc3OCOc3c2)CC1)c4oc5ccccc5c4	C21H20N2O4	364.394	364.394			3.4784	Yes	CHEMBL1500552		MMV676520	1	TUBERCULOSIS																							> 100
PathogenBox_PlateE	C10	Nc1cccnc1Nc2ccc(Cl)cc2	C11H10N3Cl	219.67	219.67			2.4692	Yes	CHEMBL2097959	TCMDC-142349	MMV676524	1	TUBERCULOSIS																							9.04
PathogenBox_PlateA	A07	COc1ccc(cc1)c2cc(NC(=O)c3ccc(F)cc3Cl)ccc2OC	C21H17NO3ClF	385.816	385.816			5.0331	Yes	CHEMBL2098305	TCMDC-142933	MMV676526	1	TUBERCULOSIS																							> 100
PathogenBox_PlateA	H06	O=C(NCCc1c[nH]c2ccccc12)C3=Cc4ccccc4OC3=O	C20H16N2O3	332.353	332.353			2.5026	Yes	CHEMBL1543615		MMV676539		TUBERCULOSIS																							> 100
PathogenBox_PlateA	G11	COc1ccc(Nc2ccccc2NC(=O)c3ccc(O)nc3)cc1	C19H17N3O3	335.357	335.357			3.2723	Yes	CHEMBL2098204	TCMDC-142860	MMV676554	1	TUBERCULOSIS																							42.5
PathogenBox_PlateA	D08	Cc1nnc(NCc2cccc(Cl)c2)c3ccccc13	C16H14N3Cl	283.755	283.755			3.4446	Yes	CHEMBL1503153		MMV676555	1	TUBERCULOSIS																							75.98
PathogenBox_PlateA	G07	CC1=NN(C(=O)C1Cc2cccc3ccccc23)c4nc5ccccc5s4	C22H17N3OS	371.455	371.455			5.5246	Yes	CHEMBL3637861		MMV676558		TUBERCULOSIS																							21.87
PathogenBox_PlateA	E09	COc1ccc(cc1OC)c2onc(n2)c3cccc(NC(=O)Cc4ccc(F)cc4)c3	C24H20N3O4F	433.432	433.432			4.3386	Yes	CHEMBL2098442	TCMDC-142582	MMV676571	1	TUBERCULOSIS																							> 100
PathogenBox_PlateA	C08	Fc1ccc2c(Cl)c(sc2c1)C(=O)NC3=NCCS3	C12H8N2OClFS2	314.786	314.786			2.9308	Yes	CHEMBL1527187		MMV676584	1	TUBERCULOSIS																							> 100
PathogenBox_PlateA	G10	Nc1c2CCCCc2nc3sc4CCCCc4c13	C15H18N2S	258.382	258.382			3.4666	Yes	CHEMBL1504142		MMV676588	20,21	TUBERCULOSIS																							34.92
PathogenBox_PlateA	E11	O=C(CCC1CCCCC1)Nc2cccc(c2)c3oc(nn3)c4occc4	C21H23N3O3	365.426	365.426			4.31	Yes	CHEMBL2098004	TCMDC-142770	MMV676589	1	TUBERCULOSIS																							> 100
PathogenBox_PlateA	G09	CCCn1nnc(NC(=O)COc2ccc(cc2)C3CCCCC3)n1	C18H25N5O2	343.423	343.423			3.7724	Yes	CHEMBL1310014		MMV676597	11	TUBERCULOSIS																							> 100
PathogenBox_PlateA	B08	CC1COC2(CCN(CC2)C3=NC(=O)c4cc(cc(c4S3)[N+](=O)[O-])C(F)(F)F)O1	C17H16N3O5F3S	431.386	431.386			1.2897	Yes	CHEMBL1822872, CHEMBL2419018, CHEMBL1822873		MMV676603	2,3,4	TUBERCULOSIS																							> 100
PathogenBox_PlateC	F05	NC(=O)c1cc(ccc1OCCOc2ccccc2)c3ccsc3	C19H17NO3S	339.408	339.408			3.5455	no	CHEMBL2098378	TCMDC-142559	MMV687138	1	TUBERCULOSIS																							> 100
PathogenBox_PlateC	A07	CCCCS(=O)(=O)Nc1ccc2cnn(C)c2c1	C12H17N3O2S	267.347	267.347			1.4933	no	CHEMBL2098221	TCMDC-142399	MMV687145	1, 24	TUBERCULOSIS																							> 100
PathogenBox_PlateC	E05	Cc1cc(C)c2cc([nH]c2c1)C(=O)NC3CCCCCCC3	C19H26N2O	298.423	298.423			4.8488	no	CHEMBL2347950		MMV687146	7, 29	TUBERCULOSIS																							> 100
PathogenBox_PlateC	E07	COc1ccc(Cn2cnc3c(nc(Cl)nc23)c4occc4)cc1	C17H13N4O2Cl	340.764	340.764			3.2232	no	CHEMBL364019		MMV687170	32,33	TUBERCULOSIS																							> 100
PathogenBox_PlateC	H04	O=C(C1CCN(CC1)c2cc(ncn2)n3cccc3)N4CCc5ccccc5C4	C23H25N5O	387.477	387.477			3.6328	no	CHEMBL3637847		MMV687172		TUBERCULOSIS																							> 100
PathogenBox_PlateC	G07	CCc1ccc(cc1)[C@@H]2C[C@@H](n3ncc(C(=O)NCc4ccc(OC)cc4)c3N2)C(F)(F)F	C24H25N4O2F3	458.476	458.476			4.0237	no	CHEMBL2098398	TCMDC-142691	MMV687180	1,42	TUBERCULOSIS																							50.61
PathogenBox_PlateC	D07	COc1ccc2nc(C)cc(OCC(=O)Nc3ccccc3OC)c2c1	C20H20N2O4	352.384	352.384			2.9559	no	CHEMBL2097971	TCMDC-142360	MMV687188	1,28,24	TUBERCULOSIS																							57.4
PathogenBox_PlateC	F07	COc1ccc2nc(C)cc(OCC(=O)NCc3ccccc3)c2c1	C20H20N2O3	336.384	336.384			2.7353	Yes	CHEMBL2098183	TCMDC-142388	MMV687189	1,28	TUBERCULOSIS																							> 100
PathogenBox_PlateC	A04	CC(C)(C(=O)Nc1ccc(F)cc1)n2cc(cn2)c3ccccc3F	C19H17N3OF2	341.355	341.355			2.8356	no	CHEMBL3637848		MMV687239		TUBERCULOSIS																							> 100
PathogenBox_PlateC	C04	NC(=O)c1cc(Br)ccc1OCCOc2ccccc2	C15H14NO3Br	336.181	336.181			2.8271	no	CHEMBL3637862		MMV687243		TUBERCULOSIS																							> 100
PathogenBox_PlateC	D05	Nc1nc2ccc(cc2[nH]1)c3cncc(Oc4ccc(F)cc4)c3	C18H13N4OF	320.32	320.32			3.1061	no	CHEMBL2109769	TCMDC-142355	MMV687248	1	TUBERCULOSIS	1.52									4		1.05									IA		31.5
PathogenBox_PlateC	C06	CN1C(=O)N(C)c2nsc(c2C1=O)S(=O)(=O)C	C8H9N3O4S2	275.305	275.305			-0.043	no	CHEMBL3637865		MMV687251		TUBERCULOSIS																					100		1.08
PathogenBox_PlateC	C07	CCCCc1ccc(nc1)C(=O)Nc2nccc3ccccc23	C19H19N3O	305.374	305.374			4.0734	no	CHEMBL2097904	SB-746177,	MMV687254	1	TUBERCULOSIS																							73.76
PathogenBox_PlateC	G06	CC(=CCC\C(=C/CNCCNC1C2CC3CC(CC1C3)C2)\C)C	C22H38N2	330.551	330.551			4.9188	no	CHEMBL561057	SQ-109 , In clinical trials 2012 TB	MMV687273	15,38, 39, 40, 41	TUBERCULOSIS	1.43						1.89			5.39		2.28			3.47						IA		7.1
PathogenBox_PlateC	E06	CCc1nc2ccc(Cl)cn2c1C(=O)NCc3ccc(cc3)N4CCC(CC4)c5ccc(OC(F)(F)F)cc5	C29H28N4O2ClF3	557.006	557.006			6.6089	no	CHEMBL3298910		MMV687696	30,31	TUBERCULOSIS																							> 100
PathogenBox_PlateC	E04	FC(F)(F)c1nc2ccccn2c1C(=O)NCc3cc(Cl)cc(Cl)c3	C16H10N3OCl2F3	388.171	388.171			3.6273	no	CHEMBL2098320	TCMDC-142530	MMV687699	1,7	TUBERCULOSIS																							38.29
PathogenBox_PlateE	D10	Nc1ncnc2c1ncn2[C@@H]3O[C@H](COS(=O)(=O)NC(=O)c4ccccc4O)[C@@H](O)[C@H]3O	C17H18N6O8S	584.505	466.425	Acetate	2	-0.8449	no	CHEMBL371502	salicyl-AMS	MMV687700	45	TUBERCULOSIS																							> 100
PathogenBox_PlateC	D04	COc1cccc(n1)c2nc3c(cccc3n2CC4CCCN4)N5CCCC5	C22H27N5O	377.483	377.483			2.9035	no	CHEMBL2109740	TCMDC-143043	MMV687703	1	TUBERCULOSIS	1.33						3.83														76		24.98
PathogenBox_PlateE	E08	OC[C@H]1CN(C(=O)O1)c2cc(F)c(C3=CCN(Cc4ccccc4)CC3)c(F)c2	C22H22N2O3F2	400.418	400.418			2.6774	no	CHEMBL3637863		MMV687729		TUBERCULOSIS																							38.79
PathogenBox_PlateC	C05	CCCCOC(=O)Nc1cc2nc([nH]c2cc1N3CCCC3)C4CCCCC4	C22H32N4O2	384.515	384.515			4.9985	no	CHEMBL1651204		MMV687730	25-28	TUBERCULOSIS																							26.77
PathogenBox_PlateC	A11	Cc1cc(OCC(=O)NCc2ccccc2)c3cc(Br)ccc3n1	C19H17N2O2Br	385.254	385.254			3.5305	Yes	CHEMBL2098096	TCMDC-142461	MMV687747	1	TUBERCULOSIS																							30.98
PathogenBox_PlateC	B05	C([C@@H]1CN(CCN1)c2nccc(Oc3ccc(cc3)n4ccnc4)n2)c5ccccc5	C24H24N6O	448.947	412.487	Hydrochloride	1	3.1276	no	CHEMBL2109766	TCMDC-142424	MMV687749	1, 159	TUBERCULOSIS	2.08																				IA		29.03
PathogenBox_PlateE	C08	Cc1cnc(nc1Oc2ccc(cc2)n3ccnc3)N4CCN[C@@H](Cc5ccccc5)C4	C25H26N6O	462.974	426.514	Hydrochloride	1	3.4715	no	CHEMBL2109928	TCMDC-143001	MMV687765	1, 159	TUBERCULOSIS	2.01						4.28														IA		14.08
PathogenBox_PlateC	F08	Oc1ccc(Cl)cc1C(=O)Nc2ccc(c(c2)C(F)(F)F)C(F)(F)F	C15H8NO2ClF6	383.673	383.673			4.764	Yes	CHEMBL2313136		MMV687807	1,28, 35	TUBERCULOSIS	1.82						5.07					0.66			5.06*							1.99	0.65
PathogenBox_PlateD	F11	CN1CCN(CCCOc2ncc(Nc3ncc(nc3C(=O)N)c4ccc(c(F)c4)C(F)(F)F)cn2)CC1	C24H26N8O2F4	534.509	534.509			2.3491	no	CHEMBL3637864		MMV687812	43	TUBERCULOSIS	1.6																				100		3.86
PathogenBox_PlateE	E10	Fc1cc(cc(F)c1C2=CCN(Cc3ccccc3)CC2)N4C[C@H](COc5ccon5)OC4=O	C25H23N3O4F2	467.465	467.465			3.3845	no	CHEMBL3637849		MMV687813		TUBERCULOSIS																							30.39
PathogenBox_PlateC	A05	Cc1cccc(n1)c2nc(Nc3ccncn3)c4sccc4n2	C16H12N6S	320.372	320.372			2.8589	Yes	CHEMBL2098162	TCMDC-142364	MMV688122	1,24	TUBERCULOSIS	2.11						0.11														IA		14.26
PathogenBox_PlateC	D09	CCc1ccc(cc1)S(=O)(=O)Nc2cc(CN3CCN(CCC(C)C)CC3)ccc2C	C25H37N3O2S	443.645	443.645			4.2968	no	CHEMBL2109873	SB-811137-V,	MMV688124	1	TUBERCULOSIS																							27.41
PathogenBox_PlateC	D06	CCCc1ccc(cc1)S(=O)(=O)Nc2ccc(CN3CCN(CC4CC4)CC3)cc2	C24H33N3O2S	427.603	427.603			3.5983	no	CHEMBL2109877	SB-811796-V	MMV688125	1	TUBERCULOSIS																							17.69
PathogenBox_PlateC	F06	CC1(COc2ccc(cc2)N3CCC(CC3)Oc4ccc(OC(F)(F)F)cc4)Cn5cc(nc5O1)N(=O)=O	C25H25N4O6F3	534.484	534.484			5.0428	Yes	CHEMBL218650	Delamanid	MMV688262	34 (+ others all TB)	TUBERCULOSIS																							72.52
PathogenBox_PlateC	A08	CC(=O)NCC1CN(C(=O)O1)c2ccc(c(F)c2)c3ccc(CNCc4cn[nH]n4)cc3	C22H23N6O3F	474.915	438.455	Hydrochloride	1	0.8782	yes	CHEMBL455461	Radezolid HCl	MMV688327	1, 24,	TUBERCULOSIS																							> 100
PathogenBox_PlateC	B04	Cn1ccnc1CNCCS(=O)(=O)c2cccc(Nc3ccc(cn3)c4cccc(F)c4)c2	C24H24N5O2FS	502.003	465.543	Hydrochloride	1	2.4271	Yes	CHEMBL209836	TCMDC-142670	MMV688466	1	TUBERCULOSIS																							46.13
PathogenBox_PlateC	C02	CC(=O)NCC1CN(C(=O)O1)c2ccc(c(F)c2)c3ccc(CO)cc3	C19H19N2O4F	358.364	358.364			1.9132	no	CHEMBL3637851		MMV688508		TUBERCULOSIS																							> 100
PathogenBox_PlateA	A08	O=C(NCc1cocc1)N2CCN(Cc3ccc4OCOc4c3)CC2	C18H21N3O4	343.377	343.377			1.8108	Yes	CHEMBL3637784		MMV688553	1	TUBERCULOSIS																							> 100
PathogenBox_PlateA	D07	CNc1snc(C)c1C(=O)NCCOc2ccc(OC)cc2	C15H19N3O3S	321.395	321.395			1.9636	Yes	CHEMBL3637792		MMV688554	1	TUBERCULOSIS																							> 100
PathogenBox_PlateA	G08	Clc1ccc(CN2CCN(CC2)C(=O)NCc3occc3)s1	C15H18N3O2ClS	339.84	339.84			2.4307	Yes	CHEMBL3637786		MMV688555	1	TUBERCULOSIS																							> 100
PathogenBox_PlateE	G03	NCC(c1cccs1)S(=O)(=O)c2ccccc2	C12H13NO2S2	303.827	267.367	Hydrochloride	1	1.5596	Yes	CHEMBL3637788		MMV688557	1	TUBERCULOSIS																							35.4
PathogenBox_PlateE	F06	[O-][N+](=O)c1cn2C[C@@H](COc2n1)OCc3ccc(OC(F)(F)F)cc3	C14H12N3O5F3	359.257	359.257			2.811	Yes	CHEMBL227875, CHEMBL512244,	Pretomanid	MMV688755	23	TUBERCULOSIS
PathogenBox_PlateA	E06	CC(=O)NC[C@H]1CN(C(=O)O1)c2ccc(N3CCSCC3)c(F)c2	C16H20N3O3FS	353.412	353.412			0.9272	Yes	CHEMBL288149	Sutezolid	MMV688756	12, 13, 14 15 + others (all TB related)	TUBERCULOSIS
PathogenBox_PlateC	H05	COc1ccc2nccc(NC(=O)C3CCN(CCc4ccc(Cl)cc4)CC3)c2n1	C23H25N4O2Cl	424.923	424.923			3.826	no	CHEMBL3637783		MMV688844	1	TUBERCULOSIS
PathogenBox_PlateC	D10	O=C(Nc1ccccc1N2CCOCC2)[C@@H](Cc3ccccc3)NC(=O)c4cccs4	C24H25N3O3S	435.539	435.539			3.2276	no	CHEMBL2098136/ CHEMBL2098273	TCMDC-142890	MMV688845		TUBERCULOSIS
PathogenBox_PlateC	B06	Cc1ccccc1CN2CCC(O)(CC2)c3ccc(Cl)c(c3)C(F)(F)F	C20H21NOClF3	383.835	383.835			4.9457	no	CHEMBL2097991	TCMDC-142628	MMV688846	1	TUBERCULOSIS
PathogenBox_PlateA	C04	CN1CCN(CC1)c2cc(nc(n2)c3ccncc3)c4ccc(F)cc4	C20H20N5F	349.405	349.405			2.7193	Yes	CHEMBL2098256	TCMDC-142879	MMV688888	1,7	TUBERCULOSIS
PathogenBox_PlateA	B04	Clc1ccc(CCNc2cc(nc3ncnn23)c4ccccc4)cc1	C19H16N5Cl	349.817	349.817			3.4621	Yes	CHEMBL2097846	TCMDC-142408	MMV688889	1	TUBERCULOSIS
PathogenBox_PlateC	G09	COc1cc(Br)cc2C=C(C(=O)Nc3cccc(c3)C(F)(F)F)C(=O)Oc12	C18H11NO4BrF3	442.183	442.183			3.8272	Yes	CHEMBL3637871		MMV688891		TUBERCULOSIS
PathogenBox_PlateA	F06	Clc1cccc2sc(nc12)N(CCCn3ccnc3)C(=O)c4occc4	C18H15N4O2ClS	386.855	386.855			3.7457	Yes	CHEMBL2109905	TCMDC-142950	MMV688936	1	TUBERCULOSIS
PathogenBox_PlateE	B04	CCOc1ccc(cc1)c2nc(CNCCc3ccc(F)cc3)cs2	C20H21N2OFS	356.457	356.457			4.0104	Yes	CHEMBL2109831	TCMDC-142383	MMV688938	1	TUBERCULOSIS
PathogenBox_PlateE	H04	Cc1ccc2nc(C)c(c3ccn(Cc4ccccc4)n3)n2c1	C19H18N4	302.373	302.373			2.6049	no	CHEMBL2098403	TCMDC-142697	MMV688939	1	TUBERCULOSIS
PathogenBox_PlateD	B11	COc1cc(CN2CCC3(CC2)C=Cc4ccccc34)cc5OCOc15	C22H23NO3	349.423	349.423			3.8993	Yes	CHEMBL2097838	SB-354364,	MMV688941	1	TUBERCULOSIS
PathogenBox_PlateB	F06	CCOc1ccc2cc(cnc2c1)c3nn(c(N)c3C(=O)N)C(C)(C)C	C19H23N5O2	389.878	353.418	Hydrochloride	1	1.7526	no	CHEMBL3109011		MMV688853	48	CRYPTOSPORIDIOSIS
PathogenBox_PlateB	A06	CCOc1ccc2cc(ccc2c1)c3nn(CC4CCN(C)CC4)c5ncnc(N)c35	C24H28N6O	452.979	416.519	Hydrochloride	1	3.259	no	ChEMBL2078876		MMV688854	47,48	CRYPTOSPORIDIOSIS
PathogenBox_PlateD	H09	COc1ccc(OC)c(NCc2ccc3nc(N)nc(N)c3c2Cl)c1	C17H18N5O2Cl	359.81	359.81			2.3107	no	CHEMBL88430	PY856	MMV675968	54,55,56	CRYPTOSPORIDIOSIS	0.033									1.328		2.07										0.221		3.44
PathogenBox_PlateC	G03	COc1ccc(cc1OC)c2nn(C(C)C)c3ncnc(N)c23	C16H19N5O2	313.354	313.354			1.7862	no	CHEMBL1242290		MMV675993	53	CRYPTOSPORIDIOSIS	1.07						1.95														73			1.63
PathogenBox_PlateC	E02	Clc1ccc(cc1)n2cc(COc3ccnc4ccccc34)nn2	C18H13N4OCl	336.775	336.775			2.7981	no	CHEMBL554061		MMV675994	50	CRYPTOSPORIDIOSIS																								13.6
PathogenBox_PlateD	D10	CS(=O)(=O)N1CCC(Cn2nc(Cc3cccc4ccccc34)c5c(N)ncnc25)CC1	C23H26N6O2S	450.557	450.557			2.661	no	CHEMBL1784973		MMV676050	53	CRYPTOSPORIDIOSIS																					77			53
PathogenBox_PlateC	F02	COc1cc(NC(=O)CC2=NN(C)C(=O)c3ccccc23)ccc1Cl	C18H16N3O3Cl	357.791	357.791			2.8599	no	CHEMBL2315267		MMV676053	51	CRYPTOSPORIDIOSIS																								>80
PathogenBox_PlateD	G10	Nc1ncnc2c1c(Cc3cccc4ccccc34)nn2CC5CCNCC5	C22H24N6	372.466	372.466			2.7895	no	CHEMBL1231372		MMV676182	47,53	CRYPTOSPORIDIOSIS																								>80
PathogenBox_PlateC	G02	CC(C)C(Oc1cccc2ccccc12)C(=O)O	C15H16O3	244.286	244.286			2.946	yes	CHEMBL3637902		MMV676191		CRYPTOSPORIDIOSIS																								>80
PathogenBox_PlateE	C05	CC(C)(C)n1nc(Cc2cccc3ccccc23)c4c(N)ncnc14	C20H21N5	331.414	331.414			3.3637	yes	CHEMBL573578	ACINP916. INM-PP1,	MMV676599	47,53,57	CRYPTOSPORIDIOSIS																								19
PathogenBox_PlateB	D06	Nc1ncnc2c1ncn2C[C@@H](O)[C@@H](O)C(=O)O	C9H11N5O4	253.215	253.215			-2.5397	yes	CHEMBL1095280	D-Eritadenine, Lentinacin, Lentysine	MMV689255	49	CRYPTOSPORIDIOSIS																								>80
PathogenBox_PlateA	H02	COC(=O)c1ccc(F)cc1NS(=O)(=O)c2cccc(c2)c3cnn(Cc4ccccc4)c3	C24H20N3O4FS	465.497	465.497			3.0515	no	CHEMBL3637931		MMV688350		DENGUE																							10
PathogenBox_PlateE	B11	Clc1ccc(cc1)[C@@H]2[C@H](Oc3ccccc3)C(=O)N2CCn4cnc5c(NCc6ccccc6)ncnc45	C29H25N6O2Cl	525.001	525.001			4.176	no	CHEMBL2064298		MMV688352	52	DENGUE																							3
PathogenBox_PlateA	A04	CC(C)(C)OC(=O)N1CCN(CC1)c2nccc(n2)c3ccc(s3)c4ccc(Cl)cc4	C23H25N4O2ClS	456.988	456.988			5.9284	no	CHEMBL3637932		MMV688416		DENGUE																							>50
PathogenBox_PlateE	F11	CC(C)(C)C(=O)N(CCCCCCN1C[C@H](O)[C@@H](O)[C@H](O)[C@H]1CO)C2CCCCCC2	C24H46N2O5	442.632	442.632			2.5494	no	CHEMBL2348373		MMV688543	59	DENGUE																							>50
PathogenBox_PlateC	F11	OC[C@H]1O[C@H](C(O)[C@H]1O)n2c3ccc(Cl)cc3c4c(ncnc24)c5oc6ccccc6c5	C23H18N3O5Cl	451.859	451.859			3.2418	no	CHEMBL2146848/ CHEMBL3637933		MMV688921	58	DENGUE																							10
PathogenBox_PlateB	F04	ClC1=CC(N=C(N)O2)=C2C=C1	C7H5N2OCl	168.583	168.583			1.9696	yes	CHEMBL472566	Zoxazolamine	MMV003270		HOOKWORM																								>80
PathogenBox_PlateD	B09	Cc1nn(C)c(C)c1NS(=O)(=O)c2c(Cl)cc(cc2Cl)c3ccnc(c3)N4CCNCC4	C21H24N6O2Cl2S	495.425	495.425			2.564	no	CHEMBL1230468		MMV688180	78,79,87	KINETOPLASTIDS	0.628									2.905	0.85	0.01	<0.13	<0.13			1.01					0.66		0.0454
PathogenBox_PlateD	G08	FC1=C(C=C(NC(=O)N2CCCC2)C=C1)C1=NC2=CC(=CN=C2N1)C1=CC=CC=C1	C23H20N5OF	401.436	401.436			4.4344	no	CHEMBL3115821		MMV688372	77	KINETOPLASTIDS										0.186	<0.13	0.02	<0.13	<0.13	1.51*		0.16					4.6
PathogenBox_PlateB	A03	OB1OCc2ccc(NC(=O)c3ccccc3C(F)(F)F)cc12	C15H11NO3BF3	321.062	321.062			2.6184	no	CHEMBL2441383		MMV652003		KINETOPLASTIDS	0.924										0.27	0.11	0.15	0.23	1.25		1.41				77.5			0.413
PathogenBox_PlateE	H10	CCc1ccccc1n2c(C)cn3c4C(=O)N(C(C(C)C)C(=O)OC)C(=O)N(C)c4nc23	C23H27N5O4	437.492	437.492			2.6626	no	CHEMBL3637898		MMV688550		KINETOPLASTIDS	2.48									0.635	0.99	0.13	<0.13	<0.13			>32				IA			44.3
PathogenBox_PlateA	E05	CC1CCCCN1C(=O)NCCc2coc(n2)c3ccc(F)cc3	C18H22N3O2F	331.385	331.385			3.3262	yes	CHEMBL3431330		MMV688797	80	KINETOPLASTIDS										0.374	0.48	0.13	0.13	0.11			>64				IA
PathogenBox_PlateB	B03	CC(C)n1c(C)ncc1c2ccnc(Nc3ccc(cc3)S(=O)(=O)C)n2	C18H21N5O2S	371.457	371.457			2.1093	yes	CHEMBL488436	AZD5438	MMV676604	67	KINETOPLASTIDS	3.23									1.18	1.08	0.14	0.26	<0.13	4.82	3.15	1.15					2.7		0.179
PathogenBox_PlateB	H02	CNC(=O)c1nn(C)c2c3nc(Nc4ccc(cc4)N5CCN(C)CC5)ncc3CC(C)(C)c12	C25H32N8O	460.575	460.575			2.0948	yes	CHEMBL564829	Milciclib PHA-848125	MMV676602	60	KINETOPLASTIDS	3.17										1.05	0.17	<0.13	<0.13	1.43*		0.85					1.3		<0.26
PathogenBox_PlateA	A06	Fc1ccc(cc1)c2oc(cc2)C(=O)NCc3nnc4CCCCCn34	C19H19N4O2F	354.378	354.378			3.1351	yes	CHEMBL3431272		MMV688796	80	KINETOPLASTIDS										1.522	2.07	0.23	0.1	0.13			>64				IA
PathogenBox_PlateC	B11	NCCN(C(=O)c1ccc(Cl)cc1Cl)c2ccc(OCc3ccc(Cl)cc3)cc2	C22H19N2O2Cl3	449.757	449.757			5.3044	no	CHEMBL3637896		MMV688371		KINETOPLASTIDS										4.349	0.62	0.24	<0.13	<0.13			0.63				IA
PathogenBox_PlateA	G05	O=C(NCCc1csc(n1)c2ccccc2)c3ccccc3	C18H16N2OS	308.397	308.397			3.6557	yes	CHEMBL1872842		MMV688958	80	KINETOPLASTIDS										0.818	0.915	0.24	0.15	0.16			>64				IA
PathogenBox_PlateC	B10	O=C(N1CCN(CC2=CC=C(NS(=O)(C3=CC=C(C)C=C3)=O)C=C2)CC1)C4=CC(C#N)=CC=C4	C26H26N4O3S	474.575	474.575			3.34	no	CHEMBL3546548		MMV689028	80	KINETOPLASTIDS										0.669	1.2	0.24	0.14	0.12			32				IA
PathogenBox_PlateD	C09	COc1ccc(cc1c2cn(nn2)c3ccc(cc3)C(=N)N)C(=N)N	C17H17N7O	408.283	335.363	Hydrochloride	2	-0.4692	no	CHEMBL1197563		MMV675998	73	KINETOPLASTIDS											21.53	0.27	0.25	<0.13			>32	14.3	>30	30	IA			5.47
PathogenBox_PlateE	B10	O=C(NCCc1ccn(n1)c2ccccc2)C3CCCCC3	C18H23N3O	297.395	297.395			2.0697	yes	CHEMBL3431294		MMV688795	80	KINETOPLASTIDS										0.927	0.735	0.27	0.15	<0.13			>64				IA
PathogenBox_PlateA	H05	CS(=O)(=O)c1ccccc1C(=O)N(Cc2ccccc2)c3ccccc3	C21H19NO3S	365.445	365.445			3.4766	yes	CHEMBL3431007		MMV688798	80	KINETOPLASTIDS											35.41	0.5	0.555	0.395			>64				IA
PathogenBox_PlateB	C02	COC1=C(OCCCCOC2=CC=C(C3=NNN=N3)C=C2)C=C(C([C@@H]4[C@H]5CC=CC4)=NN(C6CCCCCC6)C5=O)C=C1	C33H40N6O4	584.708	584.708			5.4432	no	CHEMBL2326941		MMV690027	76	KINETOPLASTIDS											NT	0.5	0.02	NT							IA
PathogenBox_PlateD	E10	NC(=N)Nc1ccc(cc1Cl)c2oc(cc2)c3ccc(N=C(N)N)c(Cl)c3	C18H16N6OCl2	476.185	403.265	Hydrochloride	2	2.6504	no	CHEMBL413331		MMV688271	64	KINETOPLASTIDS	1.21										0.66	0.52	0.6	0.2	3.31		10.16				IA			13.5
PathogenBox_PlateA	F05	CCC(=O)Nc1ccccc1C(=O)Nc2ccccn2	C15H15N3O2	269.304	269.304			2.3157	yes	CHEMBL3431166		MMV202553	80	KINETOPLASTIDS											>64	1.01	2.455	1.31			>64				IA
PathogenBox_PlateC	C10	O=C(N1CCN(CC2=CC=C(NS(=O)(C3=CC=C(OC)C=C3)=O)C=C2)CC1)C4=CC(C#N)=CC=C4	C26H26N4O4S	490.574	490.574			2.9261	no	CHEMBL3546405		MMV689029	80	KINETOPLASTIDS										1.39	2.7	1.08	0.5	0.4			52.2				IA
PathogenBox_PlateD	C08	CCCCN(CCCC)c1c(cc(cc1C#N)S(=O)(=O)Nc2ccccc2)C#N	C22H26N4O2S	410.532	410.532			4.1565	no	CHEMBL393580		MMV688467	63	KINETOPLASTIDS										3.975	0.82	1.15	0.26	0.24			13.63				IA			11.9
PathogenBox_PlateA	D05	Cc1onc(C)c1COc2cccc(c2)C(=O)Nc3ncccc3C	C19H19N3O3	337.372	337.372			3.0557	yes	CHEMBL3431099		MMV688793	80	KINETOPLASTIDS											>64	1.16	2.07	0.65			>64				IA
PathogenBox_PlateB	C03	CO[C@@H](C(=O)N1Cc2[nH]nc(NC(=O)c3ccc(cc3)N4CCN(C)CC4)c2C1)c5ccccc5	C26H30N6O3	474.555	474.555			0.7341	yes	CHEMBL1981047/CHEMBL384575/ CHEMBL402548	danusertib	MMV676600	86	KINETOPLASTIDS											6.48	1.34	1.02	0.37			4.06				45			4.83
PathogenBox_PlateA	G04	CNC(=O)C1Cc2ccccc2N1C(=O)Cc3ccc(F)cc3	C18H17N2O2F	312.344	312.344			2.2949	yes	CHEMBL3431063		MMV188296	80, 81	KINETOPLASTIDS											>64	1.47	0.49	0.375			>64				IA
PathogenBox_PlateA	D02	C1CC(CCO1)c2cc(n[nH]2)c3ccc(Oc4ccccc4)cc3	C20H20N2O2	320.385	320.385			3.7258	no	CHEMBL241427		MMV687762	70	KINETOPLASTIDS											16.43	1.79	7.58	3.77			>32							10.8
PathogenBox_PlateA	B05	Cc1nn2C(=O)C3=C(CCCC3)Nc2c1c4ccc(Cl)cc4	C17H16N3OCl	313.781	313.781			3.8977	yes	CHEMBL3431084		MMV688776	80	KINETOPLASTIDS											0.715	1.79	0.495	0.14			44.025				IA
PathogenBox_PlateA	C05	COC1=C(OCCCCOC2=CC=C(C3=NNN=N3)C=C2)C=C(C4=NN(C5CCCCCC5)C(C4(C)C)=O)C=C1	C30H38N6O4	546.661	546.661			5.048	no	CHEMBL2171452		MMV690028	61	KINETOPLASTIDS											NT	2.25	0.79	NT							IA
PathogenBox_PlateA	E02	NC(=N)c1ccc(cc1)c2cc(on2)c3ccccc3	C16H13N3O	263.294	263.294			2.2586	no	CHEMBL227240		MMV688514	69	KINETOPLASTIDS											4.04	3.53	4.06	1.08			2.54				IA			2.64
PathogenBox_PlateC	A10	CC1=C(C)C(NC(N2N=C(C)C=C2NC(C3=CC=C(S(=O)(N(CC)CC)=O)C=C3)=O)=N1)=O	C21H26N6O4S	458.541	458.541			2.376	yes	CHEMBL3431105		MMV595321	80	KINETOPLASTIDS											1.96	4.342	5.3	1.7			6.87				74
PathogenBox_PlateA	H04	Cc1nn2c(O)c3CCCCc3nc2c1c4ccc(F)cc4	C17H16N3OF	297.333	297.333			2.9367	yes	CHEMBL1308225		MMV099637	80	KINETOPLASTIDS											2.205	4.43	1.935	0.48			50.38				IA
PathogenBox_PlateD	E09	CC1=Nc2ccc(Cl)cc2C(O)(N1CCN3CCCCC3)c4ccc(C)cc4	C23H28N3OCl	397.941	397.941			4.6649	no	CHEMBL1836611		MMV688279	74	KINETOPLASTIDS	0.319						2.35				4.04	4.52	0.98	0.43			4.06				IA			10
PathogenBox_PlateD	A10	C1CN(CCN1)c2cc(n[nH]2)c3ccc(Oc4ccccc4)cc3	C19H20N4O	356.848	320.388	Hydrochloride	1	2.5759	no	CHEMBL238442		MMV687706	70	KINETOPLASTIDS											4.48	5.05	0.99	0.97			4.06				IA			6.43
PathogenBox_PlateC	C03	CN1CCN(CC1)S(=O)(=O)c2ccc(cc2)c3ccc4c(Nc5ncc(Cl)cn5)ccnc4c3	C24H23N6O2ClS	494.996	494.996			3.7297	no	CHEMBL3637895		MMV688283		KINETOPLASTIDS	0.66										3.81	5.29	3.78	0.96		8.51	2.54				IA			8
PathogenBox_PlateC	F03	NC(=N)Nc1ccc(c(Cl)c1)c2oc(cc2)c3ccc(NC(=N)N)cc3Cl	C18H16N6OCl2	476.185	403.265	Hydrochloride	2	2.8711	no	CHEMBL45843		MMV688179	64	KINETOPLASTIDS	0.59						4.1				0.29	5.68	1.03	0.23			1.01				IA			6.75
PathogenBox_PlateE	G07	CNCCC(Oc1ccc(cc1)C(F)(F)F)c2ccccc2	C17H18NOF3	309.331	309.331			3.6241	yes	CHEMBL41/153036/ 1169388)	Fluoxetine/prozac	MMV001561	84	KINETOPLASTIDS											5.16	6.17	3.97	1.02			13.63							8.97
PathogenBox_PlateD	F10	COc1cc(ccc1n2cc(nn2)c3cccc(c3)C4=NCCN4)C5=NCCN5	C21H21N7O	477.472	387.438	Formate	2	0.896	no	CHEMBL1198787		MMV688474	73	KINETOPLASTIDS											>32		>32	3.81			>32							>80
PathogenBox_PlateC	B03	COc1ccc(cc1c2cn(nn2)c3cccc(c3)C4=NCCN4)C5=NCCN5	C21H21N7O	613.469	387.438	Trifluoroacetate	2	0.896	no	CHEMBL1197423		MMV688547	73	KINETOPLASTIDS	1.02										>32		>32	1.63			>32				IA			>80
PathogenBox_PlateE	B06	CN1CCCN(CC1)C(c2ccccc2)c3ccc(Cl)cc3	C19H23N2Cl	314.86	314.86			4.0247	yes	CHEMBL1515447	homochlorcyclizine	MMV004168	85	KINETOPLASTIDS											9.435		4.64	1.935			36.32
PathogenBox_PlateD	B06	C1CN(CCO1)c2cc(n[nH]2)c3ccc(Oc4ccccc4)cc3	C19H19N3O2	321.38	321.38			2.7194	yes	CHEMBL241634		MMV045105	70	KINETOPLASTIDS											16		3.45	1.29			21.53	3.87	>30	>30				7.47
PathogenBox_PlateE	H09	CCOC(=O)c1noc(N)c1c2ccccc2	C12H12N2O3	232.239	232.239			1.7765	yes	CHEMBL3431223		MMV1236379	80	KINETOPLASTIDS											>64		1.215	0.455			>64
PathogenBox_PlateE	C06	FC(F)(F)c1ccc(cc1)N2CCN(CC2)C(=O)[C@@H](c3ccc(Cl)cc3)c4cccnc4	C24H21N3OClF3	459.891	459.891			4.9176	no	CHEMBL3104526	Fenarimol analogue- there is an alalogue series in the box	MMV689244	75	KINETOPLASTIDS										0.115	0.0075		NT	NT							IA			19
PathogenBox_PlateA	C06	CC1COC(Cn2cncn2)(O1)c3ccc(Oc4ccc(Cl)cc4)cc3Cl	C19H17N3O3Cl2	406.263	406.263			3.5513	yes	CHEMBL466426	Difenoconazol	MMV688943		KINETOPLASTIDS										0.103	0.015		32.455	26.23			44.7				IA
PathogenBox_PlateE	E06	FC(F)(F)c1ccc(cc1)N(C2CCN(CC2)c3ccc(cn3)C(F)(F)F)c4cccnc4	C23H20N4F6	466.422	466.422			4.2575	no	CHEMBL3104375		MMV689243	82	KINETOPLASTIDS										0.704	0.015		NT	NT							IA			25.8
PathogenBox_PlateA	D06	CC(C)(C)C(O)C(Oc1ccc(cc1)c2ccccc2)n3cncn3	C20H23N3O2	337.416	337.416			3.7417	yes	CHEMBL1566634	Bitertanol	MMV688942		KINETOPLASTIDS										0.083	0.055		32.94	28.025			>64				IA
PathogenBox_PlateE	G08	CN(CCc1ccccc1)c2nc(nc(C)c2Cl)c3ccccn3	C19H19N4Cl	338.842	338.842			3.9294	yes	CHEMBL472881		MMV658988	65	KINETOPLASTIDS	2.18						0.3				0.88		14.89	11.78			4.06	0.02	2.6	16.7	IA			11.3
PathogenBox_PlateD	D06	Fc1cccc(COc2ccc(Nc3ncnc4ccc(NC(=O)CN5CCOCC5)cc34)cc2Cl)c1	C27H25N5O3ClF	521.971	521.971			4.3162	no	CHEMBL3637894		MMV688274		KINETOPLASTIDS											0.95		5.31	3.07		12.37	>32							10.9
PathogenBox_PlateD	E05	Cc1nc(nc(N2CCC(Cc3ccccc3)C2)c1Cl)c4ccccn4	C21H21N4Cl	364.88	364.88			4.387	yes	CHEMBL474899		MMV659004	65	KINETOPLASTIDS	1.86						0.67				0.97		6.61	5.62		8.96	4.03	0.03	4.2	16.7	IA			10.2
PathogenBox_PlateC	D03	Clc1ccc(Cl)c(CO[C@H]2CCCC[C@@H]2n3ccnc3)c1	C16H18N2OCl2	325.233	325.233			4.0023	no	CHEMBL1683021		MMV676048	66	KINETOPLASTIDS										3.205	1.36		>32	22.87			16.23	15.6	12.8	30	IA			37.1
PathogenBox_PlateE	G06	CO\N=C(/C(=O)OC)\c1ccccc1CO\N=C(/C)\c2cccc(c2)C(F)(F)F	C20H19N2O4F3	408.371	408.371			4.4694	yes	CHEMBL1897483/CHEMBL3183941/CHEMBL3637899	Trifloxystrobin	MMV688754		KINETOPLASTIDS	0.187						0.14				1.935		33.625	26.16			>64				IA
PathogenBox_PlateC	B09	CC1=C(F)C=CC=C1CN2CCCC(CC3=NC(C4=CC=C(NC(C)=O)C=C4)=NO3)C2	C24H27N4O2F	422.495	422.495			4.0942	no	CHEMBL3431191		MMV689061	80	KINETOPLASTIDS											2.8		32.3	25.1			1.59
PathogenBox_PlateE	A07	Clc1cccc(CO[C@H]2CCc3ccccc3[C@@H]2n4ccnn4)c1	C19H18N3OCl	339.819	339.819			3.7112	no	CHEMBL1683016		MMV676159	66	KINETOPLASTIDS											3.08		>32	>32			>32	6.6	>30	>30				>80
PathogenBox_PlateC	E09	O=C(N1CC(C2=CC(NC)=CC(C)=N2)OCC1)C3=NNC4=C3C=CC=C4	C19H21N5O2	351.402	351.402			1.2126	no	CHEMBL3431320		MMV689709	80	KINETOPLASTIDS										3.324	3.89		NT	NT							IA
PathogenBox_PlateE	H07	Nc1ccc2ncnc(Nc3ccc(OCc4cccc(F)c4)c(Cl)c3)c2c1	C21H16N4OClF	394.829	394.829			4.6727	no	CHEMBL3637893		MMV688273		KINETOPLASTIDS											4.03		>32	13.11		10.43	>32							9.72
PathogenBox_PlateD	C10	FC(F)(F)c1cc(NCCc2ccccc2)nc(n1)c3ccccn3	C18H15N4F3	344.34	344.34			3.5784	yes	CHEMBL511692		MMV659010	65	KINETOPLASTIDS							1.71				4.25		>32	27.18			16.23	0.25	5.17	30	IA			>80
PathogenBox_PlateA	H03	COc1ccc(cc1OCc2ccccn2)C3=NN(C4CCCCCC4)C(=O)C3(C)C	C25H31N3O3	421.532	421.532			3.919	no	CHEMBL2171461		MMV688360	61	KINETOPLASTIDS											4.39		16.24	4.12			>32							41.2
PathogenBox_PlateD	G09	Cc1nc(nc(NCCc2ccc(cc2)S(=O)(=O)C)c1Cl)c3ccccn3	C19H19N4O2ClS	402.904	402.904			2.682	no	CHEMBL472854		MMV658993	65	KINETOPLASTIDS											4.44		>32	>32			>32	2.05	>30	30				27.9
PathogenBox_PlateC	A02	Fc1ccc(cc1)N2CCN(CCCCN(CC#N)C(=O)OCc3ccccc3)CC2	C24H29N4O2F	424.511	424.511			3.4773	no	CHEMBL1094051		MMV675997	68	KINETOPLASTIDS											4.62		24.92	16.38			25.4	>100	22.2	>30
PathogenBox_PlateA	B06	CCc1nn(C)c(C(=O)NCc2ccc(Oc3ccc(C)cc3)cc2)c1Cl	C21H22N3O2Cl	383.871	383.871			3.7918	yes	CHEMBL2229099	Tolfenpyrad	MMV688934		KINETOPLASTIDS											5.35		32.955	20.355			45.635
PathogenBox_PlateC	B08	Clc1ccc(CN2CCN(CC2)C3=NCCN3)cc1Cl	C14H18N4Cl2	313.226	313.226			2.2856	no	CHEMBL3546668		MMV689060	80	KINETOPLASTIDS											6.57		31.6	30.1			>64
PathogenBox_PlateC	E03	CC(C)(C)OC(=O)N1CCN(CC1)c2cc(n[nH]2)c3ccc(Oc4ccccc4)cc3	C24H28N4O3	420.504	420.504			4.2349	no	CHEMBL394241		MMV676057	70	KINETOPLASTIDS											9.37		3.89	2.7		13.02	10.16	1.32	>10	20				4.03
PathogenBox_PlateD	A09	COc1cc(cc2cc(oc12)c3ccc(cc3)C4=NCCN4)C5=NCCN5	C21H20N4O2	360.409	360.409			2.5332	no	CHEMBL520654		MMV688362	71	KINETOPLASTIDS	0.588						6.67				13.33		14.49	0.78			>32				IA			14.3
PathogenBox_PlateE	B07	C(N1CCOCC1)c2cc(n[nH]2)c3ccc(Oc4ccccc4)cc3	C20H21N3O2	335.4	335.4			2.3449	no	CHEMBL394474		MMV676161	70	KINETOPLASTIDS											16		15.08	5.26			>32	9.7	26.1	30				28.9
PathogenBox_PlateC	D02	CN(C)CC(=O)NCCN1C(c2ccccc2)c3cc(Cl)ccc3N=C1C	C21H25N4OCl	384.902	384.902			2.3892	no	CHEMBL1836562		MMV688410	74	KINETOPLASTIDS											17.12		3.78	3.11			10.12							16.4
PathogenBox_PlateD	D08	COc1cc(ccc1c2cn(nn2)c3cccc(c3)C4=NCCN4)C5=NCCN5	C21H21N7O	387.438	387.438			0.896	no	CHEMBL1197424		MMV688407	73	KINETOPLASTIDS											24.98		>32	3.72			>32							22.9
PathogenBox_PlateE	G11	CO[C@@H]1CN(C[C@H]1O)c2ccc(C#CC3(O)CN4CCC3CC4)c(Cc5ccccc5)n2	C26H31N3O3	433.543	433.543			2.7144	no	CHEMBL258717		MMV688415	62,88	KINETOPLASTIDS										0.101	<0.13		16.12	4			17.28				IA			38.4
PathogenBox_PlateD	C11	OC(=O)c1cccc2oc(nc12)c3cccc(O)c3NC(=O)c4cc(on4)c5ccccc5	C24H15N3O6	441.392	441.392			3.8158	no	CHEMBL519040		MMV676008	72	KINETOPLASTIDS											>32		>32	>32			>32	0.57	>30	>30				5.73
PathogenBox_PlateD	C06	OC(=O)c1cccc2oc(nc12)c3ccccc3NC(=O)c4ccccc4	C21H14N2O4	358.347	358.347			3.947	no	CHEMBL458799		MMV676162	72	KINETOPLASTIDS											>32		>32	>32			>32	0.4	>30	>30				>80
PathogenBox_PlateD	F09	COC(=O)c1cccc2oc(nc12)c3cccc(OC)c3NC(=O)c4cc(on4)c5ccccc5	C26H19N3O6	469.446	469.446			4.5194	no	CHEMBL3637892		MMV676186		KINETOPLASTIDS											>32		>32	>32			>32	3.95	>30	>30				>80
PathogenBox_PlateC	C09	C1CN=C(N1)c2ccc(cc2)c3cc(on3)c4cccc(c4)C5=NCCN5	C21H19N5O	357.408	357.408			2.3121	no	CHEMBL227667		MMV688361	69	KINETOPLASTIDS											>32		5.63	3			>32							4.51
PathogenBox_PlateC	E08	COc1ccc(Oc2ccc(cc2)[C@@H](C)N(C)c3ncc4c(N)nc(N)nc4n3)cc1	C22H23N7O2	417.46	417.46			2.7956	no	CHEMBL3431127	TCMDC-143295	MMV690102	80	KINETOPLASTIDS										0.091			NT	NT	0.46		0.03				IA
PathogenBox_PlateC	D08	C[C@@H](N(C)c1ncc2c(N)nc(N)nc2n1)c3ccc4CCCCc4c3	C19H23N7	349.43	349.43			2.6268	no	CHEMBL3431128		MMV690103	80	KINETOPLASTIDS										0.102			NT	NT	5.2		0.469042				IA
PathogenBox_PlateC	H10	CC(N(C)c1ncc2c(N)nc(N)nc2n1)c3cc(Cl)cc(Cl)c3	C15H15N7Cl2	364.232	364.232			2.682	no	CHEMBL3431129		MMV689437	80	KINETOPLASTIDS										0.187			NT	NT	5.73		0.543139				IA
PathogenBox_PlateE	G10	Sc1nnc(NC(=O)c2cc(Br)ccc2Cl)s1	C9H5N3OBrClS2	350.642	350.642			3.417	yes	CHEMBL2093174	TDR76777	MMV676492	83	LYMPHATIC FILARIASIS																								>80
PathogenBox_PlateB	E05	CC1(C)OB(O)c2ccc(cc12)C3=NOC(C3)(c4cc(Cl)c(F)c(Cl)c4)C(F)(F)F	C19H14NO3BCl2F4	462.03	462.03			6.5055	no	CHEMBL3637904		MMV687775		LYMPHATIC FILARIASIS																								15.4
PathogenBox_PlateB	B05	Cc1cc(ccc1C(=O)NCc2ccc3B(O)OC(C)(C)c3c2)C4=NOC(C4)(c5cc(Cl)c(F)c(Cl)c5)C(F)(F)F	C28H23N2O4BCl2F4	609.204	609.204			7.7063	no	CHEMBL3637905		MMV687776		LYMPHATIC FILARIASIS										2.39											IA			10.9
PathogenBox_PlateE	H02	CC(=O)N1CCN(CC1)c1ccc(Oc2ccc(Cl)cc2O)cc1	C18H19N2O3Cl	346.808	346.808			3.1506	no	CHEMBL2347842		MMV688330	89	TOXOPLASMOSIS
PathogenBox_PlateE	D07	Nc1nc(N)c2c3CCN(Cc4ccccc4)Cc3sc2n1	C16H17N5S	311.405	311.405			1.7171	no	CHEMBL317017	PY802	MMV688345	90	TOXOPLASMOSIS																					IA
PathogenBox_PlateD	E07	CC(C)(C)OC(=O)N1CCC(Cn2nc(-c3cnc4ccccc4c3)c3c(N)ncnc23)CC1	C25H29N7O2	459.543	459.543			3.4504	no	CHEMBL3637927		MMV688364		TOXOPLASMOSIS
PathogenBox_PlateE	C07	Nc1ncnc2n(CC3CCNCC3)nc(-c3cnc4ccccc4c3)c12	C20H21N7	359.428	359.428			1.7914	no	CHEMBL2030555		MMV688411	47	TOXOPLASMOSIS
PathogenBox_PlateC	G05	CC(C)n1nc(-c2cc3c(Cl)cccc3[nH]2)c2c(N)ncnc12	C16H15N6Cl	326.784	326.784			2.6626	no	CHEMBL2030556		MMV688417	47	TOXOPLASMOSIS										1.43		6.1									83
PathogenBox_PlateD	H07	Nc1ncnc2[nH]nc(Cc3cccc4ccccc34)c12	C16H13N5	275.308	275.308			2.3282	no	CHEMBL3637928		MMV688469		TOXOPLASMOSIS
PathogenBox_PlateA	G02	CS(=O)(=O)N1CCC(CCn2nc(Cc3cccc4ccccc34)c3c(N)ncnc23)CC1	C24H28N6O2S	464.583	464.583			3.1154	no	CHEMBL1784974		MMV688470	53	TOXOPLASMOSIS
PathogenBox_PlateA	F03	CC(C(=O)Nc1ccc2oc(nc2c1)-c1ccncc1)c1ccccc1	C21H17N3O2	343.379	343.379			3.8866	no	CHEMBL2348633		MMV688471	91	TOXOPLASMOSIS
PathogenBox_PlateA	A03	CC(Oc1cccc(Cl)c1)C(=O)Nc1ccc2oc(nc2c1)-c1ccncc1	C21H16N3O3Cl	393.823	393.823			4.0012	no	CHEMBL2348815		MMV688472	91	TOXOPLASMOSIS
PathogenBox_PlateC	C08	Fc1ccc(cc1)-c1[nH]c(cc1-c1ccncc1)C1CCN(CC1)C(=O)OCc1ccccc1	C28H26N3O2F	455.523	455.523			5.7056	no	CHEMBL3637929		MMV688509		TOXOPLASMOSIS
PathogenBox_PlateA	C03	CC(C)(C)n1nc(-c2ccccc2)c2c(N)ncnc12	C15H17N5	267.329	267.329			2.0496	yes	CHEMBL2078794		MMV688548	47	TOXOPLASMOSIS
PathogenBox_PlateC	G11	CN1CCC(CC1)c1cc(c([nH]1)-c1ccc(F)cc1)-c1ccncc1	C21H22N3F	335.418	335.418			4.0276	yes	CHEMBL190228		MMV688703	92	TOXOPLASMOSIS	3.16																				IA
PathogenBox_PlateA	G03	Cc1cc2nc(NC(=O)C(C)(C)C)nc(Cl)c2n1Cc1ccc(Cl)cc1	C19H20N4OCl2	391.294	391.294			4.7676	no	CHEMBL3637930		MMV688704		TOXOPLASMOSIS
PathogenBox_PlateC	A06	CC(C)(C)n1nc(Cc2ccc(F)c(Cl)c2)c2c(N)ncnc12	C16H17N5ClF	333.791	333.791			2.8761	no	CHEMBL2324589		MMV688852	57	TOXOPLASMOSIS
PathogenBox_PlateC	H11	Cc1cc(NC(=O)c2ccc(Oc3ccc(Cl)cc3O)o2)no1	C15H11N2O5Cl	334.711	334.711			3.1627	no	CHEMBL2347835		MMV688955	89	TOXOPLASMOSIS
PathogenBox_PlateD	H03	Clc1cccc(c1)c2cnn3ccc(nc23)C(=O)Nc4ccc(cc4)N5CCNCC5	C23H21N6OCl	545.93	432.915	Trifluoroacetate	1	2.5545	no	CHEMBL534797	TCMDC-132663	MMV022478	93	MALARIA	1.29	0.779508	0.921				2.89	0.62	>10	4.7		1.45			5.02*							8.11	>10
PathogenBox_PlateD	F04	FC(F)(F)c1nc(oc1C(=O)Nc2ccc(nc2)N3CCNCC3)c4ccccc4	C20H18N5O2F3	453.851	417.391	Hydrochloride	1	2.8548	yes	CHEMBL580352	TCMDC-135131	MMV024937	93	MALARIA		1.22167	0.981						2.55														>10
PathogenBox_PlateA	B03	COc1cccc2c(C)nc(N=C(N)N)nc12	C11H13N5O	457.285	231.254	Trifluoroacetate	2	0.5722	yes	CHEMBL600894	GNF-PF-3520/SJ000148003	MMV000907	94,95	MALARIA		1.062		0.291	15000
PathogenBox_PlateD	B10	O=C(Nc1ccccc1)c2ccc(s2)c3cc4ccncc4cc3OC5CCNCC5	C25H23N3O2S	502.462	429.542	Hydrochloride	2	4.9437	no	CHEMBL526813	TCMDC-134227	MMV024035	93	MALARIA	0.31	0.573066	0.654				4.48	2.28	7.369			2.72										6.67	>7.5
PathogenBox_PlateE	E05	CC(C)(CN)c1nc(c2ccc(Cl)c(O)c2)c([nH]1)c3ccnc(N)n3	C17H19N6OCl	584.864	358.833	Trifluoroacetate	2	1.9474	no	CHEMBL529068	TCMDC-141019	MMV030734	93, 101	MALARIA		0.406662	0.981			0.007			0.3219												IA		>10
PathogenBox_PlateD	H04	NS(=O)(=O)c1cncc(c1)c2ccc3nccc(c4cn[nH]c4)c3n2	C16H12N6O2S	461.756	352.376	Hydrochloride	3	0.1633	yes	CHEMBL530228	TCMDC-134293	MMV024101	93	MALARIA		0.604196	0.526						2.165														>10
PathogenBox_PlateB	G08	Clc1ccc(cc1)S(=O)(=O)N2CCN(CC2)C(=S)NCc3occc3	C16H18N3O3ClS2	399.919	399.919			2.207	yes	CHEMBL611077	GNF-PF-4422	MMV000858	94	MALARIA		1.20252		0.973
PathogenBox_PlateD	G03	CCCS(=O)(=O)N1CCC(CO)(Cc2ccccc2C(F)(F)F)CC1	C17H24NO3F3S	379.441	379.441			3.5317	no	CHEMBL580794	TCMDC-124652, GNF-PF-1616/SJ000216840	MMV001059	93,94,95	MALARIA		1.09267	0.885	1.254	3.374
PathogenBox_PlateB	G07	Brc1ccc2NC(=O)C3(NCCc4c3[nH]c5ccccc45)c2c1	C18H14N3OBr	368.239	368.239			2.4326	yes	CHEMBL1197790	GNF-Pf-4924	MMV006239	94	MALARIA		0.50512		0.198					>10														>10
PathogenBox_PlateB	A05	CN(C)CCNc1ncnc2c3cc(C)ccc3[nH]c12	C15H19N5	269.35	269.35			1.6173	yes	CHEMBL529610	TCMDC-124581, GNF-PF-3960	MMV006372	93,94	MALARIA		0.787242	0.874	0.168
PathogenBox_PlateB	G09	COc1cc2ncnc(NC3CCN(Cc4ccccc4)CC3)c2cc1OC	C22H26N4O2	378.476	378.476			3.1909	yes	CHEMBL596639	GNF-PF-4484	MMV006741	94	MALARIA		0.615366		0.4
PathogenBox_PlateD	C03	Cc1cc(Cl)c(cc1OCC(=O)NC2CCCCC2)S(=O)(=O)N3CCCC3	C19H27N2O4ClS	414.952	414.952			3.0437	yes	CHEMBL601970	GNF-PF-5217	MMV006833	94	MALARIA		0.298035		0.096
PathogenBox_PlateB	H08	CN(C)c1cc(NC(=O)Nc2ccccc2)c3ccccc3n1	C18H18N4O	306.369	306.369			3.3648	yes	CHEMBL139814	TCMDC-123521, GNF-PF-2030, Diarylurea 2	MMV006901	93,94	MALARIA		0.598678	0.405	0.148				3.13	>10			3.36									IA		>10
PathogenBox_PlateD	H02	CC(C)N(Cc1ccccc1)S(=O)(=O)c2ccc(cc2)C(=O)Nc3cc(C)on3	C21H23N3O4S	413.496	413.496			3.369	yes	CHEMBL526418	TCMDC-123547, GNF-PF-4401	MMV007133	93,94	MALARIA		0.978223	0.847	2.688																	IA
PathogenBox_PlateD	B04	COc1cc(OC)cc(c1)C(=O)NCC2Cc3cc(Cl)cc(c3O2)c4ccncc4	C23H21N2O4Cl	424.884	424.884			3.8619	yes	CHEMBL597266	GNF-PF-3578	MMV007471	94	MALARIA		0.58245		0.368
PathogenBox_PlateD	B03	Cc1cc(C)n(n1)c2ccc(NC(=O)C3CCN(Cc4cnc(C)s4)CC3)cc2	C22H27N5OS	409.556	409.556			2.2917	yes	CHEMBL599305	GNF-PF-3985	MMV007625	94	MALARIA		0.784728		0.811																	IA
PathogenBox_PlateB	B10	CCOc1ccc(cc1)c2nc(NC(=O)CS(=O)(=O)c3ccccc3)sc2C	C20H20N2O4S2	416.518	416.518			3.6826	yes	CHEMBL546398	GNF-PF-4121, TCMDC-123524	MMV007638	93,94	MALARIA		0.655059	0.51	0.525					>10														>10
PathogenBox_PlateD	G02	Clc1ccccc1CSCc2oc(cc2)C(=O)NC3CC3	C16H16NO2ClS	321.826	321.826			3.415	yes	CHEMBL585651	GNF-PF-4371	MMV007803	94	MALARIA		1.419		0.503
PathogenBox_PlateE	A09	Nc1ccc(cc1)C(=O)Nc2ccc(cc2)c3oc4ccccc4n3	C20H15N3O2	329.352	329.352			3.7846	yes	CHEMBL598495	GNF-PF-3910	MMV007920	94	MALARIA		1.54664		0.935					>10												IA		>10
PathogenBox_PlateC	A09	COc1ccc(CN2CCOc3ccc(cc3C2)C(C)(O)CN(C)C)cc1C	C23H32N2O3	384.52	384.52			2.3927	no	CHEMBL600161	GNF-PF-5086	MMV008439	94	MALARIA		>2		0.823					0.9305														>10
PathogenBox_PlateB	H07	Cc1onc(c1)C(=O)Nc2cnn(Cc3ccc(Cl)cc3Cl)c2	C15H12N4O2Cl2	351.193	351.193			2.3011	yes	CHEMBL602219	GNF-PF-4660	MMV009054	94	MALARIA		1.88		0.62					1.388														>10
PathogenBox_PlateD	F02	O=C(C1CCN(CC1)c2nnnn2c3ccccc3)N4CCc5ccccc5C4	C22H24N6O	388.475	388.475			2.4878	yes	CHEMBL534579	TCMDC-123642, GNF-PF-3164	MMV009135	93,94	MALARIA		NT	0.711	1.298				NT	NT												IA
PathogenBox_PlateE	D08	COc1ccc(cn1)c2cnc3ccc(NCc4ccc(cc4)S(=O)(=O)N)nn23	C19H18N6O3S	410.456	410.456			0.7735	yes	CHEMBL536144	TCMDC-136688	MMV010545	93	MALARIA	0.577	0.485414	0.867				1.17	1.03	6.796												IA		>10
PathogenBox_PlateD	A05	COc1cc(ccc1O)c2cc(cnc2N)c3ccc(cc3)S(=O)(=O)C	C19H18N2O4S	370.427	370.427			2.2375	yes	CHEMBL528966	TCMDC-133343	MMV010576	93	MALARIA	0.072	0.097129	0.101				0.15	0.066	2.516						5.18*						IA		>10
PathogenBox_PlateA	A02	C(Nc1nn2c(cnc2s1)c3cccs3)C4CCOCC4	C14H16N4OS2	320.437	320.437			2.5419	no	CHEMBL3637872		MMV010764		MALARIA		1.3726							>10														>10
PathogenBox_PlateE	A02	CC1=NC2=NC=CN2C(NC3=CC=C(C(F)(F)F)C=C3)=C1	C14H11N4F3	292.26	292.26			2.9885	no	CHEMBL2172226		MMV011229	96	MALARIA		0.376203						KTBA	KTBA												IA
PathogenBox_PlateD	B02	COc1ccc(CCN2CCC(CC2)NCc3cccc(c3)N(C)C)cc1	C23H33N3O	367.537	367.537			3.1917	yes	CHEMBL527297	TCMDC-124991, GNF-PF-1037	MMV011511	93,98	MALARIA		1.2026	1.32	0.806
PathogenBox_PlateD	G04	NCC(=O)N1CCn2c(C1)nc(c2Nc3ccc4OCOc4c3)c5ccccc5	C21H21N5O3	391.431	391.431			2.4348	no	CHEMBL601821	GNF-PF-5069	MMV011691	98	MALARIA		0.639911		0.162					3.778														>10
PathogenBox_PlateD	F03	FC(F)(F)c1cnc(Sc2oc(nn2)c3ccncc3)c(Cl)c1	C13H6N4OClF3S	358.729	358.729			3.0978	yes	CHEMBL580702	GNF-PF-3628, TCMDC-123767	MMV011765	93,98	MALARIA		0.266669	0.272	1.866
PathogenBox_PlateB	A07	Cc1ccc(NC(=O)c2nc[nH]c2C(=O)Nc3nc4ccccc4[nH]3)c(C)c1	C20H18N6O2	374.404	374.404			2.8797	yes	CHEMBL604099	GNF-PF-698	MMV011903	98	MALARIA		0.361098		0.729				>8.3	>10														>10
PathogenBox_PlateB	D10	Cc1cc(Nc2ccncc2)n3nc(C)c(c4ccccc4Cl)c3n1	C19H16N5Cl	349.825	349.825			3.5042	yes	CHEMBL534395	TCMDC-124918	MMV016136	93	MALARIA		0.627399	0.694
PathogenBox_PlateE	F04	Cc1ccc(cc1)-c1cc(c2cc(ccc2n1)Br)C(=O)Nc1cccnc1	C22H16N3OBr	418.299	418.299			4.9415	yes	CHEMBL3637888	MFCD05999288	MMV016838		MALARIA		0.1 (2009 data)						KTBA	KTBA												IA
PathogenBox_PlateB	F08	Cc1cc(C)n2nc(nc2n1)C(=O)Nc3cc(ccc3N4CCOCC4)C(F)(F)F	C19H19N6O2F3	420.395	420.395			1.6094	yes	CHEMBLE587947	TCMDC-123614	MMV019087	93	MALARIA		0.21558	0.119						1.21														>10
PathogenBox_PlateB	F02	Cc1ccc2c(NC(=O)C23NN=C(S3)c4ccccc4)c1C	C17H15N3OS	309.391	309.391			3.8835	yes	CHEMBL530887	TCMDC-123736	MMV019189	93	MALARIA	2.28	1.13176	0.749				1.97	0.9	0.8834			4.68									IA		>7.5
PathogenBox_PlateB	D09	COc1ccc(cc1OC)C2CC(=NN2C(=O)c3occc3)c4cccs4	C20H18N2O4S	382.438	382.438			3.5875	yes	CHEMBL526214	TCMDC-123796	MMV019234	93	MALARIA		0.299783	0.171
PathogenBox_PlateE	F02	CCC(NC(=O)c1ccccc1NC(=O)c2ccc(C)cc2)C(=O)OC	C20H22N2O4	354.4	354.4			2.9614	yes	CHEMBL535295	TCMDC-124179	MMV019551	93	MALARIA		0.16	0.762
PathogenBox_PlateB	C10	CCN(CC)S(=O)(=O)c1ccc(Cl)c(c1)C(=O)Nc2ccc3nc(C)sc3c2	C19H20N3O3ClS2	437.968	437.968			3.7954	yes	CHEMBL587715	TCMDC-124376	MMV019721	93	MALARIA	0.778	0.496513	0.797				0.79	3.91	1.306												IA		>10
PathogenBox_PlateB	H06	Cc1ccc(cc1)S(=O)(=O)N2CCN(CC2)C(=O)c3cc([nH]n3)c4ccccc4	C21H22N4O3S	410.496	410.496			2.354	yes	CHEMBL524742	TCMDC-124401	MMV019742	93	MALARIA		1.04169	0.602						0.6329												IA		>10
PathogenBox_PlateD	E11	CCOc1ccccc1C(=O)Nc2cccc(c2)c3nc4ncccn4c3C	C22H20N4O2	372.428	372.428			3.4924	yes	CHEMBL586794	TCMDC-124461	MMV019790	93	MALARIA		1.27065	0.846
PathogenBox_PlateB	E10	Cc1ccc2cc(C3NC(=O)c4ccccc4N3)c(Cl)nc2c1	C18H14N3OCl	323.783	323.783			3.1531	yes	CHEMBL535286	TCMDC-124480	MMV019807	93	MALARIA		1.65526	0.945
PathogenBox_PlateB	D07	FC(F)(F)c1cc(cc(c1)C(F)(F)F)C(=O)Nc2ccnc(n2)c3cccnc3	C18H10N4OF6	412.293	412.293			3.934	yes	CHEMBL588781	TCMDC-124516	MMV019838	93	MALARIA		1.05408	0.828
PathogenBox_PlateE	A11	CC(Nc1nncc(n1)c2ccc(cc2)C(F)(F)F)c3cn(C)nc3C	C17H17N6F3	362.359	362.359			2.0475	yes	CHEMBL528922	TCMDC-124694	MMV019993	93	MALARIA		0.121231	0.246
PathogenBox_PlateD	D03	COc1cccc(CC(=O)N2CCC(CC2)n3c(C)nc4ccc(F)cc34)c1	C22H24N3O2F	381.451	381.451			3.944	yes	CHEMBL525702	TCMDC-124792	MMV020081	93	MALARIA	0.206	0.244521	0.906				0.68	0.31													IA
PathogenBox_PlateB	B08	CC1CC1C(=O)NC2CCN(CC3(CCCCC3)c4ccccc4)CC2	C23H34N2O	354.538	354.538			3.7406	yes	CHEMBL546400	TCMDC-124831	MMV020120	93	MALARIA		0.583273	0.637						2.252														>10
PathogenBox_PlateB	C07	CNC(=O)c1cc(cs1)S(=O)(=O)N2CCN(CC2)c3ccccn3	C15H18N4O3S2	366.462	366.462			0.9629	yes	CHEMBL532350	TCMDC-124847	MMV020136	93	MALARIA		1.10761	0.669
PathogenBox_PlateB	E08	Cc1onc(c1)C(=O)Nc2ccc(cc2)c3ccccc3	C17H14N2O2	278.311	278.311			3.3285	yes	CHEMBL582027	TCMDC-124865	MMV020152	93	MALARIA		0.815944	0.694						>10														>10
PathogenBox_PlateE	C09	CC(C)NCC(=O)Nc1cccc(c1)C(=O)Nc2cccc(c2)C(F)(F)F	C19H20N3O2F3	379.382	379.382			3.1517	yes	CHEMBL535002	TCMDC-124878	MMV020165	93	MALARIA		0.349042	0.273
PathogenBox_PlateE	E02	Cc1ccc(NC(=O)c2cc(ccc2C)S(=O)(=O)NC(C)(C)C)nc1	C18H23N3O3S	361.459	361.459			3.117	yes	CHEMBL546835	TCMDC-125009	MMV020289	93	MALARIA		0.927237	0.756						7.351														>7.5
PathogenBox_PlateD	C02	CC(N1CCN(CC1)S(=O)(=O)c2ccc(cc2)C(C)(C)C)C(=O)N3CCCC3	C21H33N3O3S	407.577	407.577			2.8942	yes	CHEMBL579902	TCMDC-125011	MMV020291	93	MALARIA		0.904907	0.636																		IA
PathogenBox_PlateB	F10	Cc1oc(NC(=O)c2cn(nc2c3ccccc3C)c4ccccc4)nn1	C20H17N5O2	359.389	359.389			2.855	yes	CHEMBL586383	TCMDC-125040	MMV020320	93	MALARIA		0.714824	0.565						0.171														>10
PathogenBox_PlateB	F07	COc1ccccc1C(C)NCC(=O)Nc2cc(ccc2Cl)C(F)(F)F	C18H18N2O2ClF3	386.801	386.801			3.4794	yes	CHEMBL586864	TCMDC-125041	MMV020321	93	MALARIA		1.3848	0.778
PathogenBox_PlateC	B02	CC(Nc1cc(Cl)ccc1N2CCOCC2)C(=O)N3CCCC(C)C3	C19H28N3O2Cl	365.905	365.905			2.6934	yes	CHEMBL580816	TCMDC-125110	MMV020388	93	MALARIA		0.517519	0.316
PathogenBox_PlateB	H09	CC(C)C(C(=O)Nc1ccc(cc1)S(=O)(=O)N(C)C)c2ccc(Cl)cc2	C19H23N2O3ClS	394.921	394.921			3.73	yes	CHEMBL525292	TCMDC-125113	MMV020391	93	MALARIA		0.928035	0.937						66
PathogenBox_PlateB	A10	Cc1ccc(Oc2ccc(NC(=O)CNc3ccccc3N4CCCC4=O)cc2)cc1	C25H25N3O3	415.493	415.493			3.7633	yes	CHEMBL267274	TCMDC-125245	MMV020512	93	MALARIA		0.479534	0.366						9.1														9.769
PathogenBox_PlateB	C09	COc1ccccc1CNC(=O)c2cc(nc3c2cnn3C(C)C)C4CC4	C21H24N4O2	364.449	364.449			3.0159	yes	CHEMBL581128	TCMDC-125250	MMV020517	93	MALARIA		0.941277	1.024
PathogenBox_PlateB	D08	Cc1cc2ccccc2n1CC(=O)N3CC(Oc4ccccc34)C(=O)N5CCCCC5	C25H27N3O3	417.509	417.509			3.4132	yes	CHEMBL531497	TCMDC-125253	MMV020520	93	MALARIA		1.0832	0.899
PathogenBox_PlateB	D02	Clc1ccc2OCCN(c3ccc(s3)C(=O)NC4CC4)c2c1	C16H15N2O2ClS	334.825	334.825			3.8936	yes	CHEMBL586311	TCMDC-125270	MMV020537	93	MALARIA		1.03	0.803						3.482														>10
PathogenBox_PlateB	A08	CC(C)C(NC(=O)Cc1cccc2ccccc12)C(=O)Nc3cccc(c3)C#N	C24H23N3O2	385.467	385.467			3.9509	yes	CHEMBL548417	TCMDC-125329	MMV020591	93	MALARIA		0.9554	0.656						9.154														>10
PathogenBox_PlateB	A09	Cc1onc(C)c1C(=O)N2CCCC(C2)c3[nH]c4c(C)cccc4c3c5ccncc5	C25H26N4O2	414.509	414.509			4.544	no	CHEMBL587139	TCMDC (no ID in ChEMBL)	MMV020623	93	MALARIA		0.938742	0.843
PathogenBox_PlateD	A03	COc1ccc(cc1)c2cncc3ccc(nc23)C(=O)NCCCn4ccnc4	C22H21N5O2	387.443	387.443			2.1488	yes	CHEMBL525112	TCMDC-125412	MMV020670	93	MALARIA		1.0848	0.748
PathogenBox_PlateB	C08	COc1ccc(Cl)cc1NC(=O)CN(C)C(=O)c2cnn(n2)c3ccccc3	C19H18N5O3Cl	399.838	399.838			1.9842	yes	CHEMBLE532242	TCMDC-125457	MMV020710	93	MALARIA		0.241857	0.228
PathogenBox_PlateB	B07	CC(C)(C)c1cc(cc(c1)C(=O)Nc2cccnc2)C(=O)Nc3cccnc3	C22H22N4O2	374.444	374.444			3.5347	yes	CHEMBL529986	TCMDC-125788	MMV020982	93	MALARIA		0.904135	0.761
PathogenBox_PlateB	B11	CO\C=C(\C(=O)OC)/c1ccccc1Oc2cc(Oc3ccccc3C#N)ncn2	C22H17N3O5	403.394	403.394			2.9412	yes	CHEMBL230001/CHEMBL2286759	DNDI151705, Azoxystrobin	MMV021057		MALARIA	0.035	0.0535976					0.03														71
PathogenBox_PlateC	E10	CC(C)CNc1cc(nc2c([nH]nc12)-c1ccccc1)C	C17H20N4	280.375	280.375			2.8658	yes	CHEMBL546607	TCMDC-131557	MMV021375	93	MALARIA		1.39655	0.743
PathogenBox_PlateD	B07	CN1CCC(CC1)NCc2cccc(c2)c3ccc(cc3)S(=O)(=O)NCc4ccccc4	C26H31N3O2S	449.617	449.617			3.7198	no	CHEMBL545853	GSK screening data	MMV022029	93	MALARIA	0.693	0.819339	0.688				4.04	1.42	4.55			2.38			5.03*						100		>10
PathogenBox_PlateC	C11	CCN(CC)CCCN1CCN(CC1)C(=O)c2cccc(c2)c3noc(n3)C(F)(F)F	C21H28N5O2F3	439.482	439.482			3.0775	no	CHEMBL534391	TCMDC-132421	MMV022236	93	MALARIA		0.187176	0.154
PathogenBox_PlateE	B08	C(C1CC1)N2Cc3ccccc3OC4(CCN(Cc5c[nH]c6cnccc56)CC4)C2	C25H30N4O	402.542	402.542			2.6132	no	CHEMBL530160	GSK screening data	MMV023183	93	MALARIA		0.613595	0.9
PathogenBox_PlateE	D09	Cc1nc([nH]c1C)c2cccc(NCc3ccccc3)c2	C18H19N3	277.371	277.371			3.3237	no	CHEMBL582371	GSK screening data	MMV023227	93	MALARIA		1.94211	0.863						4.589														>10
PathogenBox_PlateD	E02	Nc1nccc2ccc(cc12)c3ccc4nccn4c3	C16H12N4	260.3	260.3			2.1289	no	CHEMBL536806	GSK screening data	MMV023233	93	MALARIA	0.108	0.156606	0.102				3.08	0.4				3.29									74
PathogenBox_PlateC	G10	Nc1ncc(cc1c2nc3cc(Cl)cnc3[nH]2)c4cn[nH]c4	C14H10N7Cl	311.736	311.736			1.0162	yes	CHEMBL528507	TCMDC-133562	MMV023370	93, 101	MALARIA		0.4	0.915			0.28
PathogenBox_PlateD	H08	FC(F)(F)c1cccc(c1)C(=O)NC2CCN(C2)c3ccnc4ccccc34	C21H18N3OF3	385.389	385.389			3.917	no	CHEMBL531095	GSK screening data	MMV023388	93	MALARIA		0.707681	0.897						6.543												IA		>10
PathogenBox_PlateD	D07	NS(=O)(=O)c1cccc(c1)c2ccc3ncc(nc3c2)N4CCOCC4	C18H18N4O3S	370.431	370.431			1.5408	no	CHEMBL580443	TCMDC-134052	MMV023860	93	MALARIA	0.891	1.49628	0.987				2.13	1.33	1.821												40		>10
PathogenBox_PlateD	D09	CC(C)(C)c1cc(C(=O)N2CCN(CC2)c3nccnc3C#N)n(Cc4ccccc4)n1	C24H27N7O	429.528	429.528			2.2874	no	CHEMBL529716	TCMDC-134141	MMV023949	93	MALARIA		0.599275	0.759
PathogenBox_PlateD	A04	O=C(Nc1cccc(c1)c2ccc(NCCCN3CCCC3)nc2)c4ccccc4	C25H28N4O	400.526	400.526			4.409	yes	CHEMBL586583	TCMDC-134145	MMV023953	93	MALARIA		0.851972	0.865
PathogenBox_PlateD	F06	COc1ccc(cc1OC)c2cnc3ccc(nn23)N4CCCC4	C18H20N4O2	324.384	324.384			2.0149	no	CHEMBL537372	GSK screening data	MMV023985	93	MALARIA	1.99	0.695356	0.772				5.83	0.41	0.6315												IA		>10
PathogenBox_PlateD	C07	Cc1ccc(cc1)S(=O)(=O)n2cc(c3ccnc(N)c3)c4cc(Br)cnc24	C19H15N4O2BrS	443.328	443.328			2.6337	yes	CHEMBL533421	TCMDC-134306	MMV024114	93	MALARIA		0.632011	0.896						>6												60		>6
PathogenBox_PlateD	F07	CN(C)CCNC(=O)N1CCCN(CC1)c2ncnc3cc(sc23)c4ccccc4	C22H28N6OS	424.571	424.571			2.9135	no	CHEMBL531591	GSK screening data	MMV024195	93	MALARIA		1.57748	0.786						1.971														>10
PathogenBox_PlateB	E09	O=C(NC1CC1)c2ccc(nc2)N3CCC(Cc4ccccc4)CC3	C21H25N3O	335.451	335.451			3.5228	yes	CHEMBL581971	GSK screening data	MMV024397	93	MALARIA		1.33345	0.761						1.414														>10
PathogenBox_PlateD	D11	Clc1cccc(NC(=O)c2cnc(N3CCN(CC3)c4ccncc4)c(Cl)c2)c1	C21H19N5OCl2	428.323	428.323			3.6423	no	CHEMBL524601	GSK screening data	MMV024406	93	MALARIA		0.832912	0.963					51	2.349												IA		>10
PathogenBox_PlateD	H06	CN(C(=O)c1cc2c(cccc2[nH]1)c3cncnc3)c4ccccc4	C20H16N4O	328.375	328.375			3.2459	no	CHEMBL586872	TCMDC-134637	MMV024443	93, 101	MALARIA	1.69	0.720989	0.628			0.271	2.71	0.57	1.018												IA		>10
PathogenBox_PlateD	B05	CC(C)CN1CCC(CC1)N(C)c2cc(NC(=O)c3cccc(C)c3)ccn2	C23H32N4O	380.536	380.536			3.978	no	CHEMBL545949	TCMDC	MMV024829	93	MALARIA		2.09834	0.869						>10														>10
PathogenBox_PlateA	F02	CS(=O)(=O)c1cccc(c1)c2cnc3[nH]cc(c4ccc(CCC(=O)O)cc4)c3c2	C23H20N2O4S	420.487	420.487			3.239	yes	CHEMBL546977	TCMDC-136223	MMV026020	93	MALARIA		0.503025	0.634
PathogenBox_PlateE	F09	Nc1nccc2ccc(Oc3ccncc3)cc12	C14H11N3O	237.262	237.262			1.9219	yes	CHEMBL529152	TCMDC-136517	MMV026313	93	MALARIA		0.22506	0.481						>10														>10
PathogenBox_PlateD	A11	CCn1ncc2c(NC3CCOCC3)c(CNC(=O)c4ccnn4C)c(C)nc12	C20H27N7O2	397.483	397.483			-0.0134	yes	CHEMBL524204	TCMDC-136560	MMV026356	93	MALARIA	0.272	0.282579	0.534				0.74	0.24	1.601												IA		>10
PathogenBox_PlateD	A02	OCc1ccc(cc1)c2cncc(Nc3cccc(Cl)c3)c2	C18H15N2OCl	310.784	310.784			3.857	yes	CHEMBL587610	TCMDC-136672	MMV026468	93	MALARIA		0.0334632	0.074
PathogenBox_PlateD	C04	O=C(NCCc1ccccc1)c2cc(cnc2NCC3CC3)c4cccnc4	C23H24N4O	372.472	372.472			3.3268	yes	CHEMBL528061	TCMDC-136700	MMV026490	93	MALARIA		1.28755	0.847									6.02									IA
PathogenBox_PlateD	D04	CC(C)(C)CN1C(=NC(C1=O)(c2ccccc2)c3ccccc3)N	C20H23N3O	321.424	321.424			3.0768	no	CHEMBL536678		MMV026550	93	MALARIA		0.800747	0.515
PathogenBox_PlateE	D05	OCCc1ccc(Nc2nccc(n2)c3nnc4ccccn34)cc1	C18H16N6O	332.367	332.367			2.1153	yes	CHEMBLE532369	TCMDC-138924	MMV028694	93	MALARIA		1.08396	0.901						1.471			2.39									IA		8.054
PathogenBox_PlateD	A07	CNC(=O)C1Cc2c([nH]c3cc(Cl)ccc23)C4(CCN(CCc5ccccc5)CC4)N1	C25H29N4OCl	436.987	436.987			3.5802	yes	CHEMBL587398	TCMDC-141299	MMV031011	93	MALARIA		0.863566	0.934						4.51												IA		>10
PathogenBox_PlateD	A06	FC(F)(F)c1cccc(c1)c2nc3c(NCc4ccncc4)nccc3[nH]2	C19H14N5F3	369.35	369.35			3.1652	no	CHEMBL3637873		MMV032967		MALARIA		0.509585							>10														>10
PathogenBox_PlateD	E08	FC(F)(F)c1ccc(CN2C(=O)COCc3ccc(Br)cc23)cc1	C17H13NO2BrF3	400.199	400.199			3.2553	no	CHEMBL3637842	MLSMR	MMV032995		MALARIA		0.964108							2
PathogenBox_PlateC	F10	Cc1cc(C)nc(n1)n2nc(C)cc2Nc3ccccc3	C16H17N5	279.347	279.347			2.978	yes	CHEMBL1588046		MMV062221		MALARIA		>2					0.57	0.22	NT												IA
PathogenBox_PlateA	C02	O=C1N(Cc2cc3ccccc3s2)CC4CN(Cc5ccccc5)CCN14	C22H23N3OS	377.51	377.51			3.5308	no	CHEMBL578464	GNF-PF-2361	MMV084603	98	MALARIA		1.16172		0.436					0.1986														>10
PathogenBox_PlateE	G09	O=C(Nc1cnc2ccccc2c1)c3cccc(c3)n4cnnn4	C17H12N6O	316.324	316.324			2.0217	yes	CHEMBL582507	GNF-PF-3149	MMV084864	98	MALARIA		0.538813		0.174
PathogenBox_PlateD	E04	COc1cncc(c1)c2cncc(n2)N3CCN(CC3)c4ccncc4	C19H20N6O	348.41	348.41			0.9612	yes	CHEMBL598494	GNF-PF-3843	MMV085071	98	MALARIA		0.103619		0.08					>7.5														>10
PathogenBox_PlateB	F11	Clc1ccc(cc1)S(=O)(=O)NC(Cc2c[nH]c3ccccc23)C(=O)N4CCCCC4	C22H24N3O3ClS	445.969	445.969			3.7148	yes	CHEMBL597856	GNF-PF-4476	MMV085210	98	MALARIA		>2		0.719
PathogenBox_PlateD	E03	CCCNC(=O)N1CCC2(CC1)CC(=O)c3cc(C)ccc3O2	C18H24N2O3	316.401	316.401			2.9678	no	CHEMBL602226	GNF-PF-4539	MMV085230	98	MALARIA		2.05692		0.87
PathogenBox_PlateD	F05	NC(=O)c1ccc(cc1)c2nc(cnc2N)c3ccc(cc3)C#N	C18H13N5O	315.336	315.336			1.7552	no	CHEMBL531326	GNF-PF-5356	MMV085499	98	MALARIA	0.185	0.0949982		0.06			0.55	0.14	0.2804												IA		>10
PathogenBox_PlateC	H08	CCc1ccc(cc1)C(NCc2nc(N)nc(n2)N(C)C)C(C)C	C18H28N6	328.464	328.464			2.3137	yes	CHEMBL3637882		MMV1019989		MALARIA		>2						0.076	NT												IA
PathogenBox_PlateA	D03	Fc1ccccc1C2CC2C(=O)Nc3nc(cs3)c4ccccn4	C18H14N3OFS	339.392	339.392			3.9922	yes	CHEMBL3637884		MMV1028806		MALARIA		>2					0.42	0.52	NT												IA
PathogenBox_PlateC	E11	CNC(=O)CNc1nc(nc2scc(c3ccccc3)c12)c4ccccn4	C20H17N5OS	375.454	375.454			2.6062	yes	CHEMBL3637887		MMV1029203		MALARIA		>2						0.84	NT												IA
PathogenBox_PlateC	D11	CCCn1c(NC(=O)c2ccc3ccccc3n2)nc4ccccc14	C20H18N4O	330.391	330.391			3.9894	yes	CHEMBL3637885		MMV1030799		MALARIA	2.59	>2					2.5	0.56	NT												IA
PathogenBox_PlateC	H09	CCNC(=O)C(C)Nc1nc(nc2sc(C)c(C)c12)c3cccnc3	C18H21N5OS	355.464	355.464			2.3916	yes	CHEMBL3637886		MMV1037162		MALARIA		>2						0.61	NT												IA
PathogenBox_PlateC	G08	CC(C)N(Cc1ccccn1)Cc2csc(n2)c3oc(C)cc3	C18H21N3OS	327.45	327.45			2.852	yes	CHEMBL3637883		MMV1088520		MALARIA		>2					0.67	0.45	NT												79
PathogenBox_PlateE	G05	COc1cccc(c1)c2cc3c(Nc4cccnc4)nccc3[nH]2	C19H16N4O	316.364	316.364			3.2592	no	CHEMBL3637876		MMV392832		MALARIA		1.28097							>10														>10
PathogenBox_PlateE	A08	CN1CCN(CC1)c2nccc3[nH]c(cc23)c4cccc(F)c4	C18H19N4F	310.376	310.376			2.6789	no	CHEMBL3637875		MMV393144		MALARIA		1.45693
PathogenBox_PlateE	E09	CCOc1ccccc1NC(C)C(=O)Nc2cc(ccc2N3CCOCC3)C(F)(F)F	C22H26N3O3F3	437.462	437.462			3.3119	yes	CHEMBL1404608		MMV407834	98	MALARIA		0.419278							>10														>10
PathogenBox_PlateB	E11	C1CCN(CC1)c2cc(nc3ccccc23)c4ccccn4	C19H19N3	289.382	289.382			3.6489	yes	CHEMBL2375614		MMV560185		MALARIA		>2					0.71	0.51	9.7												IA		>10
PathogenBox_PlateE	E04	Clc1ccc2nc(cc(c2c1)C(=O)NCCN1CCCC1)NCCN1CCOCC1	C22H30N5O2Cl	431.968	431.968			2.1784	no	CHEMBL3637889		MMV634140		MALARIA	0.086	0.1 (2011 data)					0.39	KTBA	KTBA												IA
PathogenBox_PlateD	G06	Clc1cccc(c1)C(c2ccc(CN3CCNCC3)cc2)n4ccnc4	C21H23N4Cl	366.896	366.896			3.1529	no	CHEMBL270317		MMV663250	98	MALARIA		1.63221							>10												IA		>10
PathogenBox_PlateE	D04	FC1(F)CCN(CCCCNc2cc(c3cc(ccc3n2)Cl)C(=O)NCCN2CCCC2)CC1	C25H34N5OClF2	494.03	494.03			4.3904	no	CHEMBL3637890		MMV667494		MALARIA	<10nM	0.007 (2012 data)					0.12	KTBA	KTBA												IA
PathogenBox_PlateD	E06	CN1CCN(CC1)c2nccc3nc([nH]c23)c4ccc(F)c(F)c4	C17H17N5F2	329.347	329.347			2.2327	no	CHEMBL3637874		MMV676260		MALARIA		1.13183							>10														>10
PathogenBox_PlateD	D02	C[C@@H](N1CCCC[C@H]1c2ccc(OCc3cccc(F)c3)cc2)C(=O)N	C21H25N2O2F	356.434	356.434			3.054	no	CHEMBL530600	TCMDC-137000	MMV676269	97	MALARIA		>2	0.989						1.361														>10
PathogenBox_PlateE	F05	C[C@@H](N1CCCC[C@@H]1c2ccc(OCc3cccc(F)c3)cc2)C(=O)N	C21H25N2O2F	356.434	356.434			3.054	no	CHEMBL530600	TCMDC-137000	MMV676270	97	MALARIA			0.989						1.771												IA		>10
PathogenBox_PlateA	E03	Cc1cnc(CCNC(=O)c2cc(cs2)c3ccc(Cl)cc3)[nH]1	C17H16N3OClS	345.846	345.846			3.526	no	CHEMBL581767	TCMDC-133804	MMV676350	97	MALARIA		0.806628	0.242						8.575														>10
PathogenBox_PlateE	E07	Nc1ncc(Br)cc1c2nc3cc(Cl)cnc3[nH]2	C11H7N5BrCl	324.564	324.564			2.1886	no	CHEMBL3637891		MMV676358		MALARIA		1.49717																			IA
PathogenBox_PlateB	H10	CC(=O)Nc1ccc(NC(=O)c2cc([nH]n2)c3cc(Cl)ccc3O)cc1	C18H15N4O3Cl	370.79	370.79			2.4689	yes	CHEMBL587161	TCMDC-125476	MMV676380	97	MALARIA		0.35438	0.176
PathogenBox_PlateB	E07	CC(C)c1ncc(c2ccncc2)c(n1)[C@@H]3CC[C@@H](CNC(=O)c4cccnc4)CC3	C25H29N5O	415.531	415.531			3.8179	yes	CHEMBL587086	TCMDC?	MMV676442	97	MALARIA		0.844866	0.776																		IA
PathogenBox_PlateB	F09	CN(c1ccc(F)cc1)S(=O)(=O)c2ccc(Cl)c(c2)C(=O)Nc3cccc(C)n3	C20H17N3O3ClFS	433.884	433.884			3.4666	yes	CHEMBL1552197		MMV676528		MALARIA		1.57714							6.773														>10
PathogenBox_PlateB	B09	C[C@@]1(O)C[C@@H](C1)c2nc(c3ccc4ccc(nc4c3)c5ccccc5)c6c(N)nccn26	C26H23N5O	421.494	421.494			4.0356	yes	CHEMBL1091644	OSI-906 | ASP-7487 | OSI-906AA | Linsitinib	MMV676605		MALARIA		>2							0.3622														>10
PathogenBox_PlateD	G05	OCCNc1ccc(cc1)C(=O)C2C[C@H]2c3ccc(Cl)cc3	C18H18NO2Cl	315.794	315.794			3.3259	no	CHEMBL1289212		MMV676877		MALARIA		0.664451
PathogenBox_PlateD	H05	CCn1cnc2c(Nc3cc(F)cc(F)c3)nc(nc12)C#N	C14H10N6F2	300.266	300.266			2.1762	yes	CHEMBL567341		MMV676881	97100	MALARIA		0.896324
PathogenBox_PlateD	C05	CN1CCN(CC1)S(=O)(=O)c2ccc(cc2)c3ccc4c(Nc5ccc6nn[nH]c6c5)ccnc4c3	C26H25N7O2S	499.587	499.587			3.296	no	CHEMBL3637881		MMV687246		MALARIA		0.418468
PathogenBox_PlateE	B02	CC1(C)Cc2c(CO1)c(nc3snc(Br)c23)N4CCOCC4	C15H18N3O2BrS	384.291	384.291			2.2604	yes	CHEMBL1324287		MMV687794	97	MALARIA		0.288684																			IA
PathogenBox_PlateD	H11	CCC1=CC(=O)N(C)C(=N1)SC(C)C(=O)Nc2ccc(F)cc2	C16H18N3O2FS	335.396	335.396			2.2828	no	CHEMBL601337	GNF-PF-1558	MMV688980	98	MALARIA		1.97474		0.756
PathogenBox_PlateB	C06	COC(=O)C1=C(C)NC(=C(C1c2cccc3nonc23)C(=O)OC(C)C)C	C19H21N3O5	371.387	371.387			3.192	yes	CHEMBL1648	PN-200-110 | Isrodipine | Isradipine | Dynacirc Cr | Dynacirc	MMV001493		ONCHOCERCIASIS																								66
PathogenBox_PlateB	E06	Oc1c(I)cc(I)c2cccnc12	C9H5NOI2	396.953	396.953			2.5041	yes	CHEMBL86754	Iodoquinol, Diiodohydroxyquinoline	MMV002817		ONCHOCERCIASIS																								2.53
PathogenBox_PlateB	H05	Nc1ncc(cc1c2ccc(nc2)C(F)(F)F)c3ccc(nc3)C(F)(F)F	C17H10N4F6	384.283	384.283			3.454	no	CHEMBL3637906		MMV668727		ONCHOCERCIASIS																								>80
PathogenBox_PlateE	C04	CC1=C(C(=O)c2c(F)cc(F)cc2N1)c3ccc(Oc4ccc(OC(F)(F)F)cc4)cc3	C23H14NO3F5	447.359	447.359			5.4793	no	CHEMBL3637903		MMV671636		ONCHOCERCIASIS	1.01																				IA			>80
PathogenBox_PlateC	H02	CC(C)(C)c1ccc(N[C@@H]2CCCC[C@H]2NC(=O)c3occc3)cc1	C21H28N2O2	340.459	340.459			4.235	no	CHEMBL3637909		MMV675969		ONCHOCERCIASIS																								35.9
PathogenBox_PlateD	D05	COc1ccc(cc1)N(CCc2cccc(C)n2)C(=O)C	C17H20N2O2	284.353	284.353			2.8419	no	CHEMBL3637910		MMV675995		ONCHOCERCIASIS																								>80
PathogenBox_PlateD	H10	COc1ccc(cc1)N(CCc2cccc(C)n2)C(=O)C3CCCCC3	C22H28N2O2	352.47	352.47			4.186	no	CHEMBL3637907		MMV675996		ONCHOCERCIASIS																								>80
PathogenBox_PlateD	F08	CCCCc1ccc(NC(=O)Nc2ccc(O[C@H]3CCCC[C@@H]3N(C)c4ccccc4)c(F)c2)cc1	C30H36N3O2F	489.624	489.624			7.1155	no	CHEMBL3637912		MMV676063		ONCHOCERCIASIS																								5.77
PathogenBox_PlateD	B08	CC(=O)N(CCN(C(=O)c1ccc(F)cc1)c2ccccc2)c3ccccc3	C23H21N2O2F	376.423	376.423			4.6054	no	CHEMBL3637908		MMV676064		ONCHOCERCIASIS																								39
PathogenBox_PlateC	A03	Fc1ccc(cc1)C(=O)N(CCNc2ccccc2)c3ccccc3	C21H19N2OF	334.387	334.387			4.2993	no	CHEMBL3637911		MMV676204		ONCHOCERCIASIS																								18.5
PathogenBox_PlateB	A02	COC(=O)c1c2CCN(Cc3ccccc3)Cc2sc1NC(=O)C4=Cc5ccccc5OC4=O	C26H22N2O5S	474.528	474.528			3.4297	yes	CHEMBL2093178	TDR76873	MMV676480	83	ONCHOCERCIASIS																								12.3
PathogenBox_PlateC	H06	CC(C)c1ccc(NC(=O)COC2=CC(=C(C#N)C(=O)N2C)C)cc1	C19H21N3O3	339.395	339.395			2.6117	yes	CHEMBL3637925		MMV1198433		SCHISTOSOMIASIS																								>80
PathogenBox_PlateB	C04	Cn1ncc2c(nc(NCCc3c[nH]c4ccccc34)nc12)N1CCOCC1	C20H23N7O	377.443	377.443			1.683	yes	CHEMBL1802608	WHO-TDR79432	MMV676382		SCHISTOSOMIASIS																								4.63
PathogenBox_PlateB	D04	COCC(C)NC(=O)CSc1ncnc2sc(cc12)-c1ccccc1	C18H19N3O2S2	373.492	373.492			3.0459	yes	CHEMBL1342750		MMV676536		SCHISTOSOMIASIS																								>80
PathogenBox_PlateD	A08	O(c1ccccc1)c1ccc(cc1)-c1cncc(n1)-c1ccc2[nH]ccc2c1	C24H17N3O	363.411	363.411			4.5932	no	CHEMBL3637915		MMV688178		SCHISTOSOMIASIS																								25.7
PathogenBox_PlateE	A10	COc1ccc(cc1)-c1cnc2cnc(cn12)-c1cccc(OC(C)C)c1	C22H21N3O2	359.421	359.421			3.7272	no	CHEMBL3637917		MMV688270		SCHISTOSOMIASIS																								24.3
PathogenBox_PlateC	H03	COc1ccc(cc1OC)-c1nnc2ccc(cn12)-c1cccc(c1)C(C)C	C23H23N3O2	373.448	373.448			4.561	no	CHEMBL3637916		MMV688313		SCHISTOSOMIASIS																								7.5
PathogenBox_PlateE	F03	CC(C(SC1=NC=CC=N1)=C2C)=NN2C(NC3=CC=CC(C(F)(F)F)=C3)=O	C17H14N5OF3S	393.386	393.386			3.4154	no	CHEMBL3637923		MMV688552		SCHISTOSOMIASIS																								30.7
PathogenBox_PlateB	A11	CS(=O)(=O)c1ccc(cc1[N+](=O)[O-])C(=O)N(CC2CCCO2)c3nc4ccccc4s3	C20H19N3O6S2	461.511	461.511			2.2391	yes	CHEMBL3637922		MMV688761		SCHISTOSOMIASIS	4.08						0.9					3.49									42			6.94
PathogenBox_PlateB	D11	C1CCN(C1)C(c2ccccn2)c3c([nH]c4ccccc34)c5ccccc5	C24H23N3	353.46	353.46			4.632	yes	CHEMBL3637918		MMV688762		SCHISTOSOMIASIS							3.16														IA			1
PathogenBox_PlateB	C11	CNc1nnc(SC2=C(Cl)C(=O)N(N=C2)c3ccccc3)s1	C13H10N5OClS2	351.834	351.834			2.875	yes	CHEMBL3637921		MMV688763		SCHISTOSOMIASIS	3.36						5.33								2.11*							6.32		1.55
PathogenBox_PlateE	D02	COc1ccc(c(O)c1)c2onc(c2c3ccc(Cl)cc3)C(F)(F)F	C17H11NO3ClF3	369.722	369.722			4.5719	yes	CHEMBL3637924		MMV688766		SCHISTOSOMIASIS	0.846						1.31														IA
PathogenBox_PlateB	G10	CN1CCN(CC1)C(c2cccs2)c3c(C)[nH]c4ccccc34	C19H23N3S	325.471	325.471			3.3806	yes	CHEMBL3637920		MMV688768	98	SCHISTOSOMIASIS							4.7					1.5			5.4*						IA			8.46
PathogenBox_PlateE	A04	Cc1ccccc1C(=O)N2N=C(Nc3ccccc3)SC2(C)C	C18H19N3OS	325.428	325.428			4.7276	yes	CHEMBL3637919		MMV688771		SCHISTOSOMIASIS																								8
PathogenBox_PlateB	F05	ClC1=CC=C([C@@](C)(C2=CC=CC=C2)OCCC3N(C)CCC3)C=C1	C21H26NOCl	459.968	343.898	Fumaric Acid	1	4.5988	yes	CHEMBL1626/315157/1620822	HS-592 | Tavist | Tavist-1 | Clemastine | Clemastine Fumarate	MMV637229		TRICHURIASIS	2.2									1.223											IA			9.28
PathogenBox_PlateA	B02	FC(F)(F)C1=C(C(N2CCCCC2)=O)N(C=CC=C3OC)C3=N1	C15H16N3O2F3	327.306	327.306			2.3267	no	CHEMBL3637914		MMV1110498		WOLBACHIA LF																								>80
PathogenBox_PlateD	G07	CCc1nc2ccc(cn2c1N(C)Cc3cccs3)C(=O)NCc4ccc5OCOc5c4	C24H24N4O3S	448.545	448.545			3.9164	no	CHEMBL2139925		MMV407539		WOLBACHIA LF																								18.6
PathogenBox_PlateE	C02	CCS(=O)(=O)N(Cc1occc1)Cc2cc3ccc(C)cc3nc2O	C18H20N2O4S	360.427	360.427			2.8153	no	CHEMBL3637913		MMV676398		WOLBACHIA LF																								>80

## Sheet: colour code
	Color code for assay activity
		Discovery Biology data
		4 dose primary testing % inhibition = colour only	Malaria	Kinetoplastids
			IA at 20 µM	IA at 20 µM
			less than 50% inhibition at 5 µM	less than 50% at 10 µM
			Greater than 50% inhibition at 5 µM	Greater than 50% at 10 µM
		The PBox gametocyte and Liver data. File consisted of % inhibition at 10uM and subsequent IC50 determination.
			Pbox gametocytes	Liver
			less than 50% at 10 µM	less than 50% at 10 µM
			Between 50 and 80% at 10 µM	Between 50 and 80% at 10 µM
			Greater than 80% at 10 µM	Greater than 80% at 10 µM
		If taken for IC50 evaluation the following color coding for IC50 values was applied to both the Discovery biology and PBox data.
		Colour and IC50 value	Malaria	Kinetoplastids
		IC50 uM	less than 5 µM	less than 10 µM
		IC50 uM	between 5-10 µM	activity obtained but insufficient to generate IC50
		IC50 uM	Greater than 20 µM IC50	Greater than 20 µM IC50
				µ

## Sheet: References
Supplementary reference number	Reference
1	Ballell L, Bates RH, Young RJ, Alvarez-Gomez D, Alvarez-Ruiz E, Barroso V, Blanco D, Crespo B, Escribano J, Gonzalez R, Lozano S, Huss S, Santos-Villarejo A, Martin-Plaza JJ, Mendoza A, Rebollo-Lopez MJ, Remuinan-Blanco M, Lavandera JL, Perez-Herran E, Gamo-Benito FJ, Garcia-Bustos JF, Barros D, Castro JP, Cammack N. 2013. Fueling open-source drug discovery: 177 small-molecule leads against tuber…
2	Tiwari R, Mollmann U, Cho S, Franzblau SG, Miller PA, Miller MJ. 2014. Design and Syntheses of Anti-Tuberculosis Agents Inspired by BTZ043 Using a Scaffold Simplification Strategy. ACS Med Chem Lett 5:587-91.
3	Thompson AM, O'Connor PD, Blaser A, Yardley V, Maes L, Gupta S, Launay D, Martin D, Franzblau SG, Wan B, Wang Y, Ma Z, Denny WA. 2016. Repositioning Antitubercular 6-Nitro-2,3-dihydroimidazo[2,1-b][1,3]oxazoles for Neglected Tropical Diseases: Structure-Activity Studies on a Preclinical Candidate for Visceral Leishmaniasis. Journal of Medicinal Chemistry 59:2530-2550.
4	Grover S, Alderwick LJ, Mishra AK, Krumbach K, Marienhagen J, Eggeling L, Bhatt A, Besra GS. 2014. Benzothiazinones mediate killing of Corynebacterineae by blocking decaprenyl phosphate recycling involved in cell wall biosynthesis. J Biol Chem 289:6177-87.
5	Anonymous. Preparation of 2,4-diaminoquinazolines and analogs, and their use for the treatment of mycobacterial infections, especially tuberculosis.
6	Cheng TJ, Wu YT, Yang ST, Lo KH, Chen SK, Chen YH, Huang WI, Yuan CH, Guo CW, Huang LY, Chen KT, Shih HW, Cheng YS, Cheng WC, Wong CH. 2010. High-throughput identification of antibacterials against methicillin-resistant Staphylococcus aureus (MRSA) and the transglycosylase. Bioorg Med Chem 18:8512-29.
7	Ekins S, Pottorf R, Reynolds RC, Williams AJ, Clark AM, Freundlich JS. 2014. Looking Back to the Future: Predicting in Vivo Efficacy of Small Molecules versus Mycobacterium tuberculosis. Journal of Chemical Information and Modeling 54:1070-1082.
8	Ukrainets IV, Mospanova EV, Sidorenko LV. 2007. 4-Hydroxy-2-quinolones. 122. 1-Hydroxy-3-oxo-5,6-dihydro-3H-pyrrolo[3,2,1-ij]-quinoline-2-carboxylic acid hetarylamides as potential antitubercular agents. Chemistry of Heterocyclic Compounds 43:863-870.
9	Anonymous. Preparation of (aminoalkyl)-substituted benzo-heterocyclic compounds with antimycotic and antihypercholesteremic activities.
10	Desai PV, Patny A, Gut J, Rosenthal PJ, Tekwani B, Srivastava A, Avery M. 2006. Identification of novel parasitic cysteine protease inhibitors by use of virtual screening. 2. The available chemical directory. J Med Chem 49:1576-84.
11	Goldfarb DS. 2014. Method for altering the lifespan of eukaryotic organisms. Google Patents.
12	S. Jadhavar P, D. Vaja M, M. Dhameliya T, K. Chakraborti A. 2015. Oxazolidinones as Anti-tubercular Agents: Discovery, Development and Future Perspectives. Current Medicinal Chemistry 22:4379-4397.
13	Kumar D, Negi B, Rawat DS. 2015. The anti-tuberculosis agents under development and the challenges ahead. Future Med Chem 7:1981-2003.
14	Lakshminarayana SB, Huat TB, Ho PC, Manjunatha UH, Dartois V, Dick T, Rao SP. 2015. Comprehensive physicochemical, pharmacokinetic and activity profiling of anti-TB agents. J Antimicrob Chemother 70:857-67.
15	Olaru ID, von Groote-Bidlingmaier F, Heyckendorf J, Yew WW, Lange C, Chang KC. 2015. Novel drugs against tuberculosis: a clinician's perspective. Eur Respir J 45:1119-31.
16	Vashisht R, Bhat AG, Kushwaha S, Bhardwaj A, Brahmachari SK. 2014. Systems level mapping of metabolic complexity in Mycobacterium tuberculosis to identify high-value drug targets. J Transl Med 12:263.
17	Panda M, Ramachandran S, Ramachandran V, Shirude PS, Humnabadkar V, Nagalapur K, Sharma S, Kaur P, Guptha S, Narayan A, Mahadevaswamy J, Ambady A, Hegde N, Rudrapatna SS, Hosagrahara VP, Sambandamurthy VK, Raichurkar A. 2014. Discovery of pyrazolopyridones as a novel class of noncovalent DprE1 inhibitor with potent anti-mycobacterial activity. J Med Chem 57:4761-71.
18	Richter S, Missiakas DM, Schneewind O. 2014. Inhibiting gram positive bacteria. Google Patents.
19	Ananthan S, Faaleolea ER, Goldman RC, Hobrath JV, Kwong CD, Laughon BE, Maddry JA, Mehta A, Rasmussen L, Reynolds RC, Secrist JA, Shindo N, Showe DN, Sosa MI, Suling WJ, White EL. 2009. High Throughput Screening for Inhibitors of Mycobacterium tuberculosis H37Rv. Tuberculosis (Edinburgh, Scotland) 89:334-353.
20	Madhusudana K, Shireesha B, Naidu VG, Ramakrishna S, Narsaiah B, Rao AR, Diwan PV. 2012. Anti-inflammatory potential of thienopyridines as possible alternative to NSAIDs. Eur J Pharmacol 678:48-54.
21	Badran MM, Abdel Hakeem M, Abuel-Maaty SM, El-Malah A, Abdel Salam RM. 2010. Design, synthesis, and molecular-modeling study of aminothienopyridine analogues of tacrine for Alzheimer's disease. Arch Pharm (Weinheim) 343:590-601.
22	Usha V, Hobrath JV, Gurcha SS, Reynolds RC, Besra GS. 2012. Identification of novel Mt-Guab2 inhibitor series active against M. tuberculosis. PLoS One 7:e33886.
23	Wilson R, Kumar P, Parashar V, Vilcheze C, Veyron-Churlet R, Freundlich JS, Barnes SW, Walker JR, Szymonifka MJ, Marchiano E, Shenai S, Colangeli R, Jacobs WR, Jr., Neiditch MB, Kremer L, Alland D. 2013. Antituberculosis thiophenes define a requirement for Pks13 in mycolic acid biosynthesis. Nat Chem Biol 9:499-506.
24	Ekins S, Freundlich JS, Hobrath JV, Lucile White E, Reynolds RC. 2014. Combining computational methods for hit to lead optimization in Mycobacterium tuberculosis drug discovery. Pharm Res 31:414-35.
25	Kumar K, Awasthi D, Lee SY, Zanardi I, Ruzsicska B, Knudson S, Tonge PJ, Slayden RA, Ojima I. 2011. Novel trisubstituted benzimidazoles, targeting Mtb FtsZ, as a new class of antitubercular agents. J Med Chem 54:374-81.
26	Knudson SE, Kumar K, Awasthi D, Ojima I, Slayden RA. 2014. In vitro-in vivo activity relationship of substituted benzimidazole cell division inhibitors with activity against Mycobacterium tuberculosis. Tuberculosis (Edinb) 94:271-6.
27	Knudson SE, Awasthi D, Kumar K, Carreau A, Goullieux L, Lagrange S, Vermet H, Ojima I, Slayden RA. 2015. Cell division inhibitors with efficacy equivalent to isoniazid in the acute murine Mycobacterium tuberculosis infection model. J Antimicrob Chemother 70:3070-3.
28	Pissinate K, Villela AD, Rodrigues-Junior V, Giacobbo BC, Grams ES, Abbadi BL, Trindade RV, Roesler Nery L, Bonan CD, Back DF, Campos MM, Basso LA, Santos DS, Machado P. 2016. 2-(Quinolin-4-yloxy)acetamides Are Active against Drug-Susceptible and Drug-Resistant Mycobacterium tuberculosis Strains. ACS Med Chem Lett 7:235-9.
29	Onajole OK, Pieroni M, Tipparaju SK, Lun S, Stec J, Chen G, Gunosewoyo H, Guo H, Ammerman NC, Bishai WR, Kozikowski AP. 2013. Preliminary structure-activity relationships and biological evaluation of novel antitubercular indolecarboxamide derivatives against drug-susceptible and drug-resistant Mycobacterium tuberculosis strains. J Med Chem 56:4093-103.
30	Kang S, Kim RY, Seo MJ, Lee S, Kim YM, Seo M, Seo JJ, Ko Y, Choi I, Jang J, Nam J, Park S, Kang H, Kim HJ, Kim J, Ahn S, Pethe K, Nam K, No Z, Kim J. 2014. Lead optimization of a novel series of imidazo[1,2-a]pyridine amides leading to a clinical candidate (Q203) as a multi- and extensively-drug-resistant anti-tuberculosis agent. J Med Chem 57:5293-305.
31	Pethe K, Bifani P, Jang J, Kang S, Park S, Ahn S, Jiricek J, Jung J, Jeon HK, Cechetto J, Christophe T, Lee H, Kempf M, Jackson M, Lenaerts AJ, Pham H, Jones V, Seo MJ, Kim YM, Seo M, Seo JJ, Park D, Ko Y, Choi I, Kim R, Kim SY, Lim S, Yim SA, Nam J, Kang H, Kwon H, Oh CT, Cho Y, Jang Y, Kim J, Chua A, Tan BH, Nanjundappa MB, Rao SP, Barnes WS, Wintjens R, Walker JR, Alonso S, Lee S, Kim J, Oh S,…
32	Braendvang M, Gundersen LL. 2005. Selective anti-tubercular purines: synthesis and chemotherapeutic properties of 6-aryl- and 6-heteroaryl-9-benzylpurines. Bioorg Med Chem 13:6360-73.
33	Braendvang M, Bakken V, Gundersen LL. 2009. Synthesis, structure, and antimycobacterial activity of 6-[1(3H)-isobenzofuranylidenemethyl]purines and analogs. Bioorg Med Chem 17:6512-6.
34	Palmer BD, Sutherland HS, Blaser A, Kmentova I, Franzblau SG, Wan B, Wang Y, Ma Z, Denny WA, Thompson AM. 2015. Synthesis and Structure-Activity Relationships for Extended Side Chain Analogues of the Antitubercular Drug (6S)-2-Nitro-6-{[4-(trifluoromethoxy)benzyl]oxy}-6,7-dihydro-5H-imidazo[2,1-b][1,3]oxazine (PA-824). Journal of Medicinal Chemistry 58:3036-3059.
35	Lee IY, Gruber TD, Samuels A, Yun M, Nam B, Kang M, Crowley K, Winterroth B, Boshoff HI, Barry CE, 3rd. 2013. Structure-activity relationships of antitubercular salicylanilides consistent with disruption of the proton gradient via proton shuttling. Bioorg Med Chem 21:114-26.
36	Batt SM, Cacho Izquierdo M, Castro Pichel J, Stubbs CJ, Vela-Glez Del Peral L, Perez-Herran E, Dhar N, Mouzon B, Rees M, Hutchinson JP, Young RJ, McKinney JD, Barros Aguirre D, Ballell L, Besra GS, Argyrou A. 2015. Whole Cell Target Engagement Identifies Novel Inhibitors of Mycobacterium tuberculosis Decaprenylphosphoryl-beta-d-ribose Oxidase. ACS Infect Dis 1:615-26.
37	Aquino CJ, Ramanjulu JM, Heyer D, Daniels AJ, Palazzo F, Dezube M. 2004. Synthesis and structure activity relationship of guanidines as NPY Y5 antagonists. Bioorg Med Chem 12:2691-708.
38	Shang N, Li Q, Ko TP, Chan HC, Li J, Zheng Y, Huang CH, Ren F, Chen CC, Zhu Z, Galizzi M, Li ZH, Rodrigues-Poveda CA, Gonzalez-Pacanowska D, Veiga-Santos P, de Carvalho TM, de Souza W, Urbina JA, Wang AH, Docampo R, Li K, Liu YL, Oldfield E, Guo RT. 2014. Squalene synthase as a target for Chagas disease therapeutics. PLoS Pathog 10:e1004114.
39	Li W, Upadhyay A, Fontes FL, North EJ, Wang Y, Crans DC, Grzegorzewicz AE, Jones V, Franzblau SG, Lee RE, Crick DC, Jackson M. 2014. Novel insights into the mechanism of inhibition of MmpL3, a target of multiple pharmacophores in Mycobacterium tuberculosis. Antimicrob Agents Chemother 58:6413-23.
40	Li K, Wang Y, Yang G, Byun S, Rao G, Shoen C, Yang H, Gulati A, Crick DC, Cynamon M, Huang G, Docampo R, No JH, Oldfield E. 2015. Oxa, Thia, Heterocycle, and Carborane Analogues of SQ109: Bacterial and Protozoal Cell Growth Inhibitors. ACS infectious diseases 1:215-221.
41	Feng X, Zhu W, Schurig-Briccio LA, Lindert S, Shoen C, Hitchings R, Li J, Wang Y, Baig N, Zhou T, Kim BK, Crick DC, Cynamon M, McCammon JA, Gennis RB, Oldfield E. 2015. Antiinfectives targeting enzymes and the proton motive force. Proc Natl Acad Sci U S A 112:E7073-82.
42	Remuinan MJ, Perez-Herran E, Rullas J, Alemparte C, Martinez-Hoyos M, Dow DJ, Afari J, Mehta N, Esquivias J, Jimenez E, Ortega-Muro F, Fraile-Gabaldon MT, Spivey VL, Loman NJ, Pallen MJ, Constantinidou C, Minick DJ, Cacho M, Rebollo-Lopez MJ, Gonzalez C, Sousa V, Angulo-Barturen I, Mendoza-Losana A, Barros D, Besra GS, Ballell L, Cammack N. 2013. Tetrahydropyrazolo[1,5-a]pyrimidine-3-carboxamide …
43	Shirude PS, Madhavapeddi P, Tucker JA, Murugan K, Patil V, Basavarajappa H, Raichurkar AV, Humnabadkar V, Hussein S, Sharma S, Ramya VK, Narayan CB, Balganesh TS, Sambandamurthy VK. 2013. Aminopyrazinamides: novel and specific GyrB inhibitors that kill replicating and nonreplicating Mycobacterium tuberculosis. ACS Chem Biol 8:519-23.
44	Byrd CM, Dai D, Jordan R, Hruby DE. 2015. Treatment and prevention of dengue virus infections. Google Patents.
45	Ferreras JA, Ryu JS, Di Lello F, Tan DS, Quadri LE. 2005. Small-molecule inhibition of siderophore biosynthesis in Mycobacterium tuberculosis and Yersinia pestis. Nat Chem Biol 1:29-32.
46	Montalbetti N, Simonin A, Simonin C, Awale M, Reymond JL, Hediger MA. 2015. Discovery and characterization of a novel non-competitive inhibitor of the divalent metal transporter DMT1/SLC11A2. Biochem Pharmacol 96:216-24.
47	Johnson SM, Murphy RC, Geiger JA, DeRocher AE, Zhang Z, Ojo KK, Larson ET, Perera BGK, Dale EJ, He P, Reid MC, Fox AMW, Mueller NR, Merritt EA, Fan E, Parsons M, Van Voorhis WC, Maly DJ. 2012. Development of Toxoplasma gondii Calcium-Dependent Protein Kinase 1 (TgCDPK1) Inhibitors with Potent Anti-Toxoplasma Activity. Journal of Medicinal Chemistry 55:2416-2426.
48	Zhang Z, Ojo KK, Vidadala R, Huang W, Geiger JA, Scheele S, Choi R, Reid MC, Keyloun KR, Rivas K, Kallur Siddaramaiah L, Comess KM, Robinson KP, Merta PJ, Kifle L, Hol WGJ, Parsons M, Merritt EA, Maly DJ, Verlinde CLMJ, Van Voorhis WC, Fan E. 2014. Potent and Selective Inhibitors of CDPK1 from T. gondii and C. parvum Based on a 5-Aminopyrazole-4-carboxamide Scaffold. ACS Medicinal Chemistry Lette…
49	Kim BG, Chun TG, Lee HY, Snapper ML. 2009. A new structural class of S-adenosylhomocysteine hydrolase inhibitors. Bioorg Med Chem 17:6707-14.
50	Maurya SK, Gollapalli DR, Kirubakaran S, Zhang M, Johnson CR, Benjamin NN, Hedstrom L, Cuny GD. 2009. Triazole inhibitors of Cryptosporidium parvum inosine 5?-monophosphate dehydrogenase. Journal of medicinal chemistry 52:4623-4630.
51	Johnson CR, Gorla SK, Kavitha M, Zhang M, Liu X, Striepen B, Mead JR, Cuny GD, Hedstrom L. 2013. Phthalazinone Inhibitors of Inosine-5?-Monophosphate Dehydrogenase from Cryptosporidium parvum. Bioorganic & medicinal chemistry letters 23:1004-1007.
52	D'Hooghe M, Mollet K, De Vreese R, Jonckers TH, Dams G, De Kimpe N. 2012. Design, synthesis, and antiviral evaluation of purine-beta-lactam and purine-aminopropanol hybrids. J Med Chem 55:5637-41.
53	Murphy RC, Ojo KK, Larson ET, Castellanos-Gonzalez A, Perera BGK, Keyloun KR, Kim JE, Bhandari JG, Muller NR, Verlinde CLMJ, White AC, Merritt EA, Van Voorhis WC, Maly DJ. 2010. Discovery of Potent and Selective Inhibitors of CDPK1 from C. parvum and T. gondii. ACS Medicinal Chemistry Letters 1:331-335.
54	Rosowsky A, Forsch RA, Queener SF. 1995. 2,4-Diaminopyrido[3,2-d]pyrimidine Inhibitors of Dihydrofolate Reductase from Pneumocystis carinii and Toxoplasma gondii. Journal of Medicinal Chemistry 38:2615-2620.
55	Rosowsky A, Mota CE, Wright JE, Queener SF. 1994. 2,4-Diamino-5-chloroquinazoline analogues of trimetrexate and piritrexim: synthesis and antifolate activity. J Med Chem 37:4522-8.
56	Popov VM, Chan DC, Fillingham YA, Atom Yee W, Wright DL, Anderson AC. 2006. Analysis of complexes of inhibitors with Cryptosporidium hominis DHFR leads to a new trimethoprim derivative. Bioorg Med Chem Lett 16:4366-70.
57	Lourido S, Zhang C, Lopez MS, Tang K, Barks J, Wang Q, Wildman SA, Shokat KM, Sibley LD. 2013. Optimizing small molecule inhibitors of calcium-dependent protein kinase 1 to prevent infection by Toxoplasma gondii. J Med Chem 56:3068-77.
58	Tichy M, Pohl R, Xu HY, Chen YL, Yokokawa F, Shi PY, Hocek M. 2012. Synthesis and antiviral activity of 4,6-disubstituted pyrimido[4,5-b]indole ribonucleosides. Bioorg Med Chem 20:6123-33.
59	Du Y, Ye H, Gill T, Wang L, Guo F, Cuconati A, Guo JT, Block TM, Chang J, Xu X. 2013. N-Alkyldeoxynojirimycin derivatives with novel terminal tertiary amide substitution for treatment of bovine viral diarrhea virus (BVDV), Dengue, and Tacaribe virus infections. Bioorg Med Chem Lett 23:2172-6.
60	Brasca MG, Amboldi N, Ballinari D, Cameron A, Casale E, Cervi G, Colombo M, Colotta F, Croci V, D'Alessio R, Fiorentini F, Isacchi A, Mercurio C, Moretti W, Panzeri A, Pastori W, Pevarello P, Quartieri F, Roletto F, Traquandi G, Vianello P, Vulpetti A, Ciomei M. 2009. Identification of N,1,4,4-tetramethyl-8-{[4-(4-methylpiperazin-1-yl)phenyl]amino}-4,5-dihydro-1H-py razolo[4,3-h]quinazoline-3-car…
61	Orrling KM, Jansen C, Vu XL, Balmer V, Bregy P, Shanmugham A, England P, Bailey D, Cos P, Maes L, Adams E, van den Bogaart E, Chatelain E, Ioset JR, van de Stolpe A, Zorg S, Veerman J, Seebeck T, Sterk GJ, de Esch IJ, Leurs R. 2012. Catechol pyrazolinones as trypanocidals: fragment-based design, synthesis, and pharmacological evaluation of nanomolar inhibitors of trypanosomal phosphodiesterase B1…
62	Sealey-Cardona M, Cammerer S, Jones S, Ruiz-Perez LM, Brun R, Gilbert IH, Urbina JA, Gonzalez-Pacanowska D. 2007. Kinetic characterization of squalene synthase from Trypanosoma cruzi: selective inhibition by quinuclidine derivatives. Antimicrob Agents Chemother 51:2123-9.
63	George TG, Endeshaw MM, Morgan RE, Mahasenan KV, Delfín DA, Mukherjee MS, Yakovich AJ, Fotie J, Li C, Werbovetz KA. 2007. Synthesis, Biological Evaluation, and Molecular Modeling of 3,5-Substituted-N(1)-phenyl-N(4), N(4)-di-n-butylsulfanilamides as Antikinetoplastid Antimicrotubule Agents. Bioorganic & medicinal chemistry 15:6071-6079.
64	Stephens CE, Brun R, Salem MM, Werbovetz KA, Tanious F, Wilson WD, Boykin DW. 2003. The activity of diguanidino and 'reversed' diamidino 2,5-diarylfurans versus Trypanosoma cruzi and Leishmania donovani. Bioorg Med Chem Lett 13:2065-9.
65	Musonda CC, Whitlock GA, Witty MJ, Brun R, Kaiser M. 2009. Synthesis and evaluation of 2-pyridyl pyrimidines with in vitro antiplasmodial and antileishmanial activity. Bioorg Med Chem Lett 19:401-5.
66	Marrapu VK, Srinivas N, Mittal M, Shakya N, Gupta S, Bhandari K. 2011. Design and synthesis of novel tetrahydronaphthyl azoles and related cyclohexyl azoles as antileishmanial agents. Bioorg Med Chem Lett 21:1407-10.
67	Jones CD, Andrews DM, Barker AJ, Blades K, Daunt P, East S, Geh C, Graham MA, Johnson KM, Loddick SA, McFarland HM, McGregor A, Moss L, Rudge DA, Simpson PB, Swain ML, Tam KY, Tucker JA, Walker M. 2008. The discovery of AZD5597, a potent imidazole pyrimidine amide CDK inhibitor suitable for intravenous dosing. Bioorg Med Chem Lett 18:6369-73.
68	Berg M, Van der Veken P, Joossens J, Muthusamy V, Breugelmans M, Moss CX, Rudolf J, Cos P, Coombs GH, Maes L, Haemers A, Mottram JC, Augustyns K. 2010. Design and evaluation of Trypanosoma brucei metacaspase inhibitors. Bioorg Med Chem Lett 20:2001-6.
69	Patrick DA, Bakunov SA, Bakunova SM, Kumar EV, Lombardy RJ, Jones SK, Bridges AS, Zhirnov O, Hall JE, Wenzler T, Brun R, Tidwell RR. 2007. Synthesis and in vitro antiprotozoal activities of dicationic 3,5-diphenylisoxazoles. J Med Chem 50:2468-85.
70	Kuettel S, Zambon A, Kaiser M, Brun R, Scapozza L, Perozzo R. 2007. Synthesis and Evaluation of Antiparasitic Activities of New 4-[5-(4-Phenoxyphenyl)-2H-pyrazol-3-yl]morpholine Derivatives. Journal of Medicinal Chemistry 50:5833-5839.
71	Bakunov SA, Bakunova SM, Wenzler T, Barszcz T, Werbovetz KA, Brun R, Tidwell RR. 2008. Synthesis and antiprotozoal activity of cationic 2-phenylbenzofurans. J Med Chem 51:6927-44.
72	Tipparaju SK, Joyasawal S, Pieroni M, Kaiser M, Brun R, Kozikowski AP. 2008. In pursuit of natural product leads: synthesis and biological evaluation of 2-[3-hydroxy-2-[(3-hydroxypyridine-2-carbonyl)amino]phenyl]benzoxazole-4-carboxyl ic acid (A-33853) and its analogues: discovery of N-(2-benzoxazol-2-ylphenyl)benzamides as novel antileishmanial chemotypes. J Med Chem 51:7344-7.
73	Bakunov SA, Bakunova SM, Wenzler T, Ghebru M, Werbovetz KA, Brun R, Tidwell RR. 2010. Synthesis and antiprotozoal activity of cationic 1,4-diphenyl-1H-1,2,3-triazoles. J Med Chem 53:254-72.
74	Patterson S, Alphey MS, Jones DC, Shanks EJ, Street IP, Frearson JA, Wyatt PG, Gilbert IH, Fairlamb AH. 2011. Dihydroquinazolines as a novel class of Trypanosoma brucei trypanothione reductase inhibitors: discovery, synthesis, and characterization of their binding mode by protein crystallography. J Med Chem 54:6514-30.
75	Keenan M, Chaplin JH, Alexander PW, Abbott MJ, Best WM, Khong A, Botero A, Perez C, Cornwall S, Thompson RA, White KL, Shackleford DM, Koltun M, Chiu FC, Morizzi J, Ryan E, Campbell M, von Geldern TW, Scandale I, Chatelain E, Charman SA. 2013. Two analogues of fenarimol show curative activity in an experimental model of Chagas disease. J Med Chem 56:10158-70.
76	Jansen C, Wang H, Kooistra AJ, de Graaf C, Orrling KM, Tenor H, Seebeck T, Bailey D, de Esch IJ, Ke H, Leurs R. 2013. Discovery of novel Trypanosoma brucei phosphodiesterase B1 inhibitors by virtual screening against the unliganded TbrPDEB1 crystal structure. J Med Chem 56:2087-96.
77	Tatipaka HB, Gillespie JR, Chatterjee AK, Norcross NR, Hulverson MA, Ranade RM, Nagendar P, Creason SA, McQueen J, Duster NA, Nagle A, Supek F, Molteni V, Wenzler T, Brun R, Glynne R, Buckner FS, Gelb MH. 2014. Substituted 2-phenylimidazopyridines: a new class of drug leads for human African trypanosomiasis. J Med Chem 57:828-35.
78	Wright MH, Clough B, Rackham MD, Rangachari K, Brannigan JA, Grainger M, Moss DK, Bottrill AR, Heal WP, Broncel M, Serwa RA, Brady D, Mann DJ, Leatherbarrow RJ, Tewari R, Wilkinson AJ, Holder AA, Tate EW. 2014. Validation of N-myristoyltransferase as an antimalarial drug target using an integrated chemical biology approach. Nat Chem 6:112-21.
79	Brand S, Cleghorn LA, McElroy SP, Robinson DA, Smith VC, Hallyburton I, Harrison JR, Norcross NR, Spinks D, Bayliss T, Norval S, Stojanovski L, Torrie LS, Frearson JA, Brenk R, Fairlamb AH, Ferguson MA, Read KD, Wyatt PG, Gilbert IH. 2012. Discovery of a novel class of orally active trypanocidal N-myristoyltransferase inhibitors. J Med Chem 55:140-52.
80	Anonymous. GSK Tres Cantos Anti-Kinetoplastid Screening (TCAKS) Data. Luminescence Cell-Based/Microorganism Dose Confirmation HTS to Identify Inhibitors of Trypanosoma cruzi Replication. [Related pubchem assays: 1885, 1968 ].
81	Cleghorn LA, Albrecht S, Stojanovski L, Simeons FR, Norval S, Kime R, Collie IT, De Rycker M, Campbell L, Hallyburton I, Frearson JA, Wyatt PG, Read KD, Gilbert IH. 2015. Discovery of Indoline-2-carboxamide Derivatives as a New Class of Brain-Penetrant Inhibitors of Trypanosoma brucei. J Med Chem 58:7695-706.
82	Anonymous. DNDi T. cruzi fenarimol series dataset from which preclinical candidate EPL-BS0967 was identified (see also related datasets: CHEMBL3137386 and CHEMBL2448688).
83	Nwaka S, Besson D, Ramirez B, Maes L, Matheeussen A, Bickle Q, Mansour NR, Yousif F, Townson S, Gokool S, Cho-Ngwa F, Samje M, Misra-Bhattacharya S, Murthy PK, Fakorede F, Paris JM, Yeates C, Ridley R, Van Voorhis WC, Geary T. 2011. Integrated dataset of screening hits against multiple neglected disease pathogens. PLoS Negl Trop Dis 5:e1412.
84	Kaiser M, Maser P, Tadoori LP, Ioset JR, Brun R. 2015. Antiprotozoal Activity Profiling of Approved Drugs: A Starting Point toward Drug Repositioning. PLoS One 10:e0135556.
85	Engel JC, Ang KK, Chen S, Arkin MR, McKerrow JH, Doyle PS. 2010. Image-based high-throughput drug screening targeting the intracellular stage of Trypanosoma cruzi, the agent of Chagas' disease. Antimicrob Agents Chemother 54:3326-34.
86	Ochiana SO, Pandarinath V, Wang Z, Kapoor R, Ondrechen MJ, Ruben L, Pollastri MP. 2013. The human Aurora kinase inhibitor danusertib is a lead compound for anti-trypanosomal drug discovery via target repurposing. Eur J Med Chem 62:777-84.
87	Brand S, Norcross NR, Thompson S, Harrison JR, Smith VC, Robinson DA, Torrie LS, McElroy SP, Hallyburton I, Norval S, Scullion P, Stojanovski L, Simeons FR, van Aalten D, Frearson JA, Brenk R, Fairlamb AH, Ferguson MA, Wyatt PG, Gilbert IH, Read KD. 2014. Lead optimization of a pyrazole sulfonamide series of Trypanosoma brucei N-myristoyltransferase inhibitors: identification and evaluation of CN…
88	Cammerer SB, Jimenez C, Jones S, Gros L, Lorente SO, Rodrigues C, Rodrigues JC, Caldera A, Ruiz Perez LM, da Souza W, Kaiser M, Brun R, Urbina JA, Gonzalez Pacanowska D, Gilbert IH. 2007. Quinuclidine derivatives as potential antiparasitics. Antimicrob Agents Chemother 51:4049-61.
89	Cheng G, Muench SP, Zhou Y, Afanador GA, Mui EJ, Fomovska A, Lai BS, Prigge ST, Woods S, Roberts CW, Hickman MR, Lee PJ, Leed SE, Auschwitz JM, Rice DW, McLeod R. 2013. Design, synthesis, and biological activity of diaryl ether inhibitors of Toxoplasma gondii enoyl reductase. Bioorganic & medicinal chemistry letters 23:2035-2043.
90	Rosowsky A, Mota CE, Wright JE, Freisheim JH, Heusner JJ, McCormack JJ, Queener SF. 1993. 2,4-Diaminothieno[2,3-d]pyrimidine analogues of trimetrexate and piritrexim as potential inhibitors of Pneumocystis carinii and Toxoplasma gondii dihydrofolate reductase. J Med Chem 36:3103-12.
91	Gorla SK, Kavitha M, Zhang M, Chin JE, Liu X, Striepen B, Makowska-Grzyska M, Kim Y, Joachimiak A, Hedstrom L, Cuny GD. 2013. Optimization of benzoxazole-based inhibitors of Cryptosporidium parvum inosine 5'-monophosphate dehydrogenase. J Med Chem 56:4028-43.
92	Zhang C, Ondeyka JG, Herath KB, Guan Z, Collado J, Pelaez F, Leavitt PS, Gurnett A, Nare B, Liberator P, Singh SB. 2006. Highly substituted terphenyls as inhibitors of parasite cGMP-dependent protein kinase activity. J Nat Prod 69:710-2.
93	Gamo F-J, Sanz LM, Vidal J, de Cozar C, Alvarez E, Lavandera J-L, Vanderwall DE, Green DVS, Kumar V, Hasan S, Brown JR, Peishoff CE, Cardon LR, Garcia-Bustos JF. 2010. Thousands of chemical starting points for antimalarial lead identification. Nature 465:305-310.
94	Plouffe D, Brinker A, McNamara C, Henson K, Kato N, Kuhen K, Nagle A, Adrian F, Matzen JT, Anderson P, Nam TG, Gray NS, Chatterjee A, Janes J, Yan SF, Trager R, Caldwell JS, Schultz PG, Zhou Y, Winzeler EA. 2008. In silico activity profiling reveals the mechanism of action of antimalarials discovered in a high-throughput screen. Proc Natl Acad Sci U S A 105:9059-64.
95	Guiguemde WA, Shelat AA, Bouck D, Duffy S, Crowther GJ, Davis PH, Smithson DC, Connelly M, Clark J, Zhu F, Jiménez-Díaz MB, Martinez MS, Wilson EB, Tripathi AK, Gut J, Sharlow ER, Bathurst I, El Mazouni F, Fowble JW, Forquer I, McGinley PL, Castro S, Angulo-Barturen I, Ferrer S, Rosenthal PJ, DeRisi JL, Sullivan DJ, Lazo JS, Roos DS, Riscoe MK, Phillips MA, Rathod PK, Van Voorhis WC, Avery VM, Gu…
96	Marwaha A, White J, El Mazouni F, Creason SA, Kokkonda S, Buckner FS, Charman SA, Phillips MA, Rathod PK. 2012. Bioisosteric transformations and permutations in the triazolopyrimidine scaffold to identify the minimum pharmacophore required for inhibitory activity against Plasmodium falciparum dihydroorotate dehydrogenase. J Med Chem 55:7425-36.
97	Anonymous. National Center for Biotechnology Information. PubChem BioAssay Database; AID=504834, https://pubchem.ncbi.nlm.nih.gov/bioassay/504834
98	Gemma S, Campiani G, Butini S, Kukreja G, Coccone SS, Joshi BP, Persico M, Nacci V, Fiorini I, Novellino E, Fattorusso E, Taglialatela-Scafati O, Savini L, Taramelli D, Basilico N, Parapini S, Morace G, Yardley V, Croft S, Coletta M, Marini S, Fattorusso C. 2008. Clotrimazole Scaffold as an Innovative Pharmacophore Towards Potent Antimalarial Agents: Design, Synthesis, and Biological and Structur…
99	Ajay A, Singh V, Singh S, Pandey S, Gunjan S, Dubey D, Sinha SK, Singh BN, Chaturvedi V, Tripathi R, Ramchandran R, Tripathi RP. 2010. Synthesis and bio-evaluation of alkylaminoaryl phenyl cyclopropyl methanones as antitubercular and antimalarial agents. Bioorg Med Chem 18:8289-301.
100	Mott BT, Ferreira RS, Simeonov A, Jadhav A, Ang KK, Leister W, Shen M, Silveira JT, Doyle PS, Arkin MR, McKerrow JH, Inglese J, Austin CP, Thomas CJ, Shoichet BK, Maloney DJ. 2010. Identification and optimization of inhibitors of Trypanosomal cysteine proteases: cruzain, rhodesain, and TbCatB. J Med Chem 53:52-60.
101	Crowther GJ, Hillesland HK, Keyloun KR, Reid MC, Lafuente-Monasterio MJ, Ghidelli-Disse S, Leonard SE, He P, Jones JC, Krahn MM, Mo JS, Dasari KS, Fox AM, Boesche M, El Bakkouri M, Rivas KL, Leroy D, Hui R, Drewes G, Maly DJ, Van Voorhis WC, Ojo KK. 2016. Biochemical Screening of Five Protein Kinases from Plasmodium falciparum against 14,000 Cell-Active Compounds. PLoS One 11:e0149996.
102	Ansorge S, Bank U, Nordhoff K, Striggow F, Taeger M. 2006. Dual alanyl aminopeptidase and dipeptidyl peptidase iv inhibitors for functionally influencing different cells and for treating immunological, inflammatory, neuronal and other diseases. Google Patents
